# Supplementary material for: Microbial immigration across the Mediterranean via airborne dust
Source: Sci Rep. 2015 Nov 6;5:16306. doi: 10.1038/srep16306 (PMC4635359; doi:10.1038/srep16306)
Supplement: Supplementary Table S1 [file srep16306-s2.xls]

## Sheet: Title page
	SUPPLEMENTARY MATERIAL FOR THE MANUSCRIPT:
	Microbial immigration across the Mediterranean via airborne dust
	Riccardo Rosselli1, Maura Fiamma2, Massimo Deligios2, Gabriella Pintus3,
	Annalisa Canu3, Pierpaolo Duce3, Andrea Squartini5*, Rosella Muresu4, Pietro Cappuccinelli2
	1Department of Biology, University of Padova, Via Ugo Bassi 58/b, 35131 Padova, Italy 2Department of Biomedical Sciences-University of Sassari, Italy, 3Institute of Biometeorology-National Research Council (IBIMET-CNR), Italy, 4Institute of Animal Production Systems in Mediterranean Environments-National Research Council (ISPAAM-CNR),Italy. 5Department of Agronomy Animals, Food, Natural Resources…
	*Corresponding author: Andrea Squartini, e-mail: squart@unipd.it
	Phone ++39 049 8272923

## Sheet: Classification Results
Tabella 1
Taxon Number	Phylum	Class	Orders	Family	Genus	CA-Dust References Number	CA-Dust Unique Reads Number	CA-Dust Unique Reads Percentages	CA-Ctrl References Number	CA-Ctrl Unique Reads Number	CA-Ctrl Unique Reads Percentages	SS-Dust References Number	SS-Dust Unique Reads Number	SS-Dust Unique Reads Percentages	SS-Ctrl References Number	SS-Ctrl Unique Reads Number	SS-Ctrl Unique Reads Percentages
1	Acidobacteria	Holophagae	Acanthopleuribacterales	Acanthopleuribacteraceae	Acanthopleuribacter	1	6	0	0	0	0	0	0	0	0	0	0
2	Acidobacteria	Holophagae	Holophagales	Holophagaceae	no_taxon	2	32	0	0	0	0	2	28	0	1	3	0
3	Acidobacteria	Holophagae	no_taxon	no_taxon	no_taxon	2	14	0	4	29	0	0	0	0	104	2411	0.37
4	Acidobacteria	no_taxon	Acidobacteriales	no_taxon	no_taxon	3	308	0.04	3	26	0	5	103	0.01	2	210	0.03
5	Acidobacteria	no_taxon	no_taxon	no_taxon	Blastocatella	3	1278	0.17	2	3156	0.3	3	367	0.05	1	18	0
6	Acidobacteria	no_taxon	no_taxon	no_taxon	Candidatus Solibacter	2	7	0	0	0	0	3	28	0	2	28	0
7	Acidobacteria	no_taxon	no_taxon	no_taxon	no_taxon	16	163	0.02	11	170	0.02	12	130	0.02	12	66	0.01
8	Actinobacteria	Actinobacteria	Actinomycetales	Actinomycetaceae	Actinobaculum	0	0	0	0	0	0	1	3	0	3	18	0
9	Actinobacteria	Actinobacteria	Actinomycetales	Actinomycetaceae	Actinomyces	4	569	0.08	2	92	0.01	3	59	0.01	6	136	0.02
10	Actinobacteria	Actinobacteria	Actinomycetales	Actinomycetaceae	Arcanobacterium	1	2	0	0	0	0	0	0	0	1	2	0
11	Actinobacteria	Actinobacteria	Actinomycetales	Actinomycetaceae	Trueperella	1	12	0	2	17	0	0	0	0	2	8	0
12	Actinobacteria	Actinobacteria	Actinomycetales	Actinomycetaceae	Varibaculum	1	2	0	0	0	0	0	0	0	1	8	0
13	Actinobacteria	Actinobacteria	Bifidobacteriales	Bifidobacteriaceae	Bifidobacterium	2	8	0	2	29	0	2	37	0	1	3	0
14	Actinobacteria	Actinobacteria	Bifidobacteriales	Bifidobacteriaceae	Scardovia	0	0	0	0	0	0	0	0	0	1	2	0
15	Actinobacteria	Actinobacteria	no_taxon	Acidothermaceae	Acidothermus	0	0	0	0	0	0	0	0	0	1	33	0.01
16	Actinobacteria	Actinobacteria	no_taxon	Actinospicaceae	Actinospica	0	0	0	0	0	0	0	0	0	1	2	0
17	Actinobacteria	Actinobacteria	no_taxon	Beutenbergiaceae	Miniimonas	0	0	0	0	0	0	0	0	0	1	4	0
18	Actinobacteria	Actinobacteria	no_taxon	Beutenbergiaceae	Salana	1	3	0	0	0	0	0	0	0	1	17	0
19	Actinobacteria	Actinobacteria	no_taxon	Beutenbergiaceae	Serinibacter	0	0	0	0	0	0	0	0	0	1	17	0
20	Actinobacteria	Actinobacteria	no_taxon	Bogoriellaceae	Bogoriella	0	0	0	0	0	0	0	0	0	1	3	0
21	Actinobacteria	Actinobacteria	no_taxon	Bogoriellaceae	Georgenia	0	0	0	0	0	0	0	0	0	4	10	0
22	Actinobacteria	Actinobacteria	no_taxon	Brevibacteriaceae	Brevibacterium	3	127	0.02	1	59	0.01	2	11	0	5	146	0.02
23	Actinobacteria	Actinobacteria	no_taxon	Cellulomonadaceae	Actinotalea	0	0	0	0	0	0	0	0	0	3	7	0
24	Actinobacteria	Actinobacteria	no_taxon	Cellulomonadaceae	Cellulomonas	0	0	0	0	0	0	0	0	0	9	57	0.01
25	Actinobacteria	Actinobacteria	no_taxon	Corynebacteriaceae	Corynebacterium	168	2286	0.3	8	438	0.04	186	4222	0.54	39	1021	0.16
26	Actinobacteria	Actinobacteria	no_taxon	Corynebacteriaceae	Turicella	2	19	0	0	0	0	1	6	0	1	2	0
27	Actinobacteria	Actinobacteria	no_taxon	Corynebacteriaceae	no_taxon	15	551	0.07	5	1383	0.13	8	269	0.03	7	630	0.1
28	Actinobacteria	Actinobacteria	no_taxon	Demequinaceae	Demequina	1	53	0.01	1	49	0	1	8	0	1	61	0.01
29	Actinobacteria	Actinobacteria	no_taxon	Demequinaceae	Lysinimicrobium	0	0	0	0	0	0	0	0	0	1	2	0
30	Actinobacteria	Actinobacteria	no_taxon	Dermabacteraceae	Brachybacterium	0	0	0	1	2	0	0	0	0	0	0	0
31	Actinobacteria	Actinobacteria	no_taxon	Dermabacteraceae	no_taxon	0	0	0	0	0	0	0	0	0	3	15	0
32	Actinobacteria	Actinobacteria	no_taxon	Dermacoccaceae	Branchiibius	0	0	0	0	0	0	0	0	0	1	5	0
33	Actinobacteria	Actinobacteria	no_taxon	Dermacoccaceae	Calidifontibacter	0	0	0	0	0	0	0	0	0	1	9	0
34	Actinobacteria	Actinobacteria	no_taxon	Dermacoccaceae	Demetria	0	0	0	3	21	0	0	0	0	2	17	0
35	Actinobacteria	Actinobacteria	no_taxon	Dermacoccaceae	Dermacoccus	0	0	0	0	0	0	0	0	0	1	4	0
36	Actinobacteria	Actinobacteria	no_taxon	Dermacoccaceae	Flexivirga	0	0	0	0	0	0	0	0	0	1	7	0
37	Actinobacteria	Actinobacteria	no_taxon	Dermacoccaceae	Yimella	0	0	0	2	15	0	0	0	0	2	15	0
38	Actinobacteria	Actinobacteria	no_taxon	Dermacoccaceae	no_taxon	0	0	0	1	6	0	0	0	0	3	22	0
39	Actinobacteria	Actinobacteria	no_taxon	Dermatophilaceae	Dermatophilus	0	0	0	1	2	0	0	0	0	2	13	0
40	Actinobacteria	Actinobacteria	no_taxon	Dermatophilaceae	Kineosphaera	0	0	0	0	0	0	0	0	0	1	4	0
41	Actinobacteria	Actinobacteria	no_taxon	Dermatophilaceae	Piscicoccus	0	0	0	0	0	0	0	0	0	1	4	0
42	Actinobacteria	Actinobacteria	no_taxon	Dermatophilaceae	no_taxon	1	4	0	2	36	0	1	7	0	12	60	0.01
43	Actinobacteria	Actinobacteria	no_taxon	Dietziaceae	Dietzia	2	49	0.01	0	0	0	2	28	0	1	6	0
44	Actinobacteria	Actinobacteria	no_taxon	Frankiaceae	Frankia	0	0	0	1	2	0	0	0	0	5	29	0
45	Actinobacteria	Actinobacteria	no_taxon	Geodermatophilaceae	Blastococcus	0	0	0	30	950	0.09	0	0	0	28	549	0.09
46	Actinobacteria	Actinobacteria	no_taxon	Geodermatophilaceae	Geodermatophilus	0	0	0	28	1032	0.1	0	0	0	26	511	0.08
47	Actinobacteria	Actinobacteria	no_taxon	Geodermatophilaceae	Modestobacter	0	0	0	25	1511	0.14	0	0	0	23	626	0.1
48	Actinobacteria	Actinobacteria	no_taxon	Geodermatophilaceae	no_taxon	0	0	0	1	49	0	0	0	0	4	54	0.01
49	Actinobacteria	Actinobacteria	no_taxon	Intrasporangiaceae	Janibacter	0	0	0	0	0	0	0	0	0	3	12	0
50	Actinobacteria	Actinobacteria	no_taxon	Intrasporangiaceae	Knoellia	0	0	0	0	0	0	0	0	0	1	3	0
51	Actinobacteria	Actinobacteria	no_taxon	Intrasporangiaceae	Lapillicoccus	0	0	0	0	0	0	0	0	0	2	6	0
52	Actinobacteria	Actinobacteria	no_taxon	Intrasporangiaceae	Ornithinicoccus	0	0	0	0	0	0	0	0	0	1	2	0
53	Actinobacteria	Actinobacteria	no_taxon	Intrasporangiaceae	Ornithinimicrobium	0	0	0	0	0	0	1	2	0	0	0	0
54	Actinobacteria	Actinobacteria	no_taxon	Intrasporangiaceae	Oryzihumus	0	0	0	0	0	0	0	0	0	1	3	0
55	Actinobacteria	Actinobacteria	no_taxon	Intrasporangiaceae	Phycicoccus	0	0	0	0	0	0	0	0	0	1	4	0
56	Actinobacteria	Actinobacteria	no_taxon	Intrasporangiaceae	Tetrasphaera	0	0	0	0	0	0	1	4	0	6	25	0
57	Actinobacteria	Actinobacteria	no_taxon	Intrasporangiaceae	no_taxon	0	0	0	0	0	0	0	0	0	2	4	0
58	Actinobacteria	Actinobacteria	no_taxon	Jonesiaceae	Jonesia	0	0	0	0	0	0	0	0	0	1	2	0
59	Actinobacteria	Actinobacteria	no_taxon	Kineosporiaceae	Kineococcus	0	0	0	0	0	0	0	0	0	1	2	0
60	Actinobacteria	Actinobacteria	no_taxon	Kineosporiaceae	Kineosporia	0	0	0	0	0	0	0	0	0	2	8	0
61	Actinobacteria	Actinobacteria	no_taxon	Kineosporiaceae	Pseudokineococcus	0	0	0	1	4	0	0	0	0	2	5	0
62	Actinobacteria	Actinobacteria	no_taxon	Kineosporiaceae	Quadrisphaera	1	5	0	3	11	0	1	3	0	9	44	0.01
63	Actinobacteria	Actinobacteria	no_taxon	Microbacteriaceae	Agreia	0	0	0	0	0	0	0	0	0	1	2	0
64	Actinobacteria	Actinobacteria	no_taxon	Microbacteriaceae	Agromyces	1	2	0	0	0	0	0	0	0	1	3	0
65	Actinobacteria	Actinobacteria	no_taxon	Microbacteriaceae	Alpinimonas	0	0	0	0	0	0	0	0	0	2	4	0
66	Actinobacteria	Actinobacteria	no_taxon	Microbacteriaceae	Amnibacterium	0	0	0	0	0	0	0	0	0	4	26	0
67	Actinobacteria	Actinobacteria	no_taxon	Microbacteriaceae	Candidatus Aquiluna	0	0	0	0	0	0	0	0	0	2	6	0
68	Actinobacteria	Actinobacteria	no_taxon	Microbacteriaceae	Candidatus Planktoluna	0	0	0	1	3	0	0	0	0	3	63	0.01
69	Actinobacteria	Actinobacteria	no_taxon	Microbacteriaceae	Candidatus Rhodoluna	0	0	0	0	0	0	0	0	0	1	4	0
70	Actinobacteria	Actinobacteria	no_taxon	Microbacteriaceae	Clavibacter	0	0	0	0	0	0	0	0	0	1	3	0
71	Actinobacteria	Actinobacteria	no_taxon	Microbacteriaceae	Cryobacterium	0	0	0	0	0	0	0	0	0	2	4	0
72	Actinobacteria	Actinobacteria	no_taxon	Microbacteriaceae	Frigoribacterium	2	37	0	2	5	0	1	13	0	9	44	0.01
73	Actinobacteria	Actinobacteria	no_taxon	Microbacteriaceae	Frondihabitans	0	0	0	0	0	0	0	0	0	1	4	0
74	Actinobacteria	Actinobacteria	no_taxon	Microbacteriaceae	Gryllotalpicola	0	0	0	0	0	0	0	0	0	2	4	0
75	Actinobacteria	Actinobacteria	no_taxon	Microbacteriaceae	Gulosibacter	1	192	0.03	0	0	0	0	0	0	1	18	0
76	Actinobacteria	Actinobacteria	no_taxon	Microbacteriaceae	Leifsonia	0	0	0	0	0	0	0	0	0	2	8	0
77	Actinobacteria	Actinobacteria	no_taxon	Microbacteriaceae	Leucobacter	0	0	0	0	0	0	1	2	0	2	8	0
78	Actinobacteria	Actinobacteria	no_taxon	Microbacteriaceae	Microbacterium	4	75	0.01	3	16	0	1	9	0	5	25	0
79	Actinobacteria	Actinobacteria	no_taxon	Microbacteriaceae	Microcella	0	0	0	0	0	0	0	0	0	1	2	0
80	Actinobacteria	Actinobacteria	no_taxon	Microbacteriaceae	Schumannella	0	0	0	0	0	0	0	0	0	2	7	0
81	Actinobacteria	Actinobacteria	no_taxon	Microbacteriaceae	Subtercola	0	0	0	0	0	0	0	0	0	2	7	0
82	Actinobacteria	Actinobacteria	no_taxon	Microbacteriaceae	Yonghaparkia	0	0	0	0	0	0	0	0	0	2	9	0
83	Actinobacteria	Actinobacteria	no_taxon	Microbacteriaceae	no_taxon	0	0	0	0	0	0	0	0	0	3	14	0
84	Actinobacteria	Actinobacteria	no_taxon	Micrococcaceae	Acaricomes	0	0	0	0	0	0	0	0	0	1	5	0
85	Actinobacteria	Actinobacteria	no_taxon	Micrococcaceae	Arthrobacter	14	236	0.03	15	240	0.02	9	128	0.02	285	1488	0.23
86	Actinobacteria	Actinobacteria	no_taxon	Micrococcaceae	Auritidibacter	0	0	0	0	0	0	0	0	0	1	8	0
87	Actinobacteria	Actinobacteria	no_taxon	Micrococcaceae	Citricoccus	0	0	0	0	0	0	0	0	0	18	108	0.02
88	Actinobacteria	Actinobacteria	no_taxon	Micrococcaceae	Enteractinococcus	0	0	0	0	0	0	0	0	0	1	11	0
89	Actinobacteria	Actinobacteria	no_taxon	Micrococcaceae	Kocuria	0	0	0	9	50	0	0	0	0	99	1390	0.22
90	Actinobacteria	Actinobacteria	no_taxon	Micrococcaceae	Micrococcus	0	0	0	0	0	0	0	0	0	41	674	0.1
91	Actinobacteria	Actinobacteria	no_taxon	Micrococcaceae	Nesterenkonia	0	0	0	0	0	0	0	0	0	20	92	0.01
92	Actinobacteria	Actinobacteria	no_taxon	Micrococcaceae	Renibacterium	0	0	0	0	0	0	0	0	0	2	43	0.01
93	Actinobacteria	Actinobacteria	no_taxon	Micrococcaceae	Rothia	5	282	0.04	4	421	0.04	2	64	0.01	140	4349	0.67
94	Actinobacteria	Actinobacteria	no_taxon	Micrococcaceae	Sinomonas	0	0	0	0	0	0	0	0	0	6	22	0
95	Actinobacteria	Actinobacteria	no_taxon	Micrococcaceae	Zhihengliuella	0	0	0	0	0	0	0	0	0	4	37	0.01
96	Actinobacteria	Actinobacteria	no_taxon	Micrococcaceae	no_taxon	0	0	0	0	0	0	0	0	0	6	29	0
97	Actinobacteria	Actinobacteria	no_taxon	Micromonosporaceae	Actinoplanes	1	199	0.03	1	31	0	0	0	0	1	39	0.01
98	Actinobacteria	Actinobacteria	no_taxon	Micromonosporaceae	Longispora	0	0	0	3	12	0	0	0	0	3	9	0
99	Actinobacteria	Actinobacteria	no_taxon	Micromonosporaceae	Pilimelia	1	4	0	1	4	0	1	2	0	2	9	0
100	Actinobacteria	Actinobacteria	no_taxon	Micromonosporaceae	no_taxon	1	2	0	0	0	0	0	0	0	2	30	0
101	Actinobacteria	Actinobacteria	no_taxon	Mycobacteriaceae	Mycobacterium	3	15	0	4	97	0.01	4	28	0	4	49	0.01
102	Actinobacteria	Actinobacteria	no_taxon	Nakamurellaceae	Nakamurella	0	0	0	2	8	0	0	0	0	3	15	0
103	Actinobacteria	Actinobacteria	no_taxon	Nocardiaceae	Gordonia	5	15	0	0	0	0	2	38	0	2	8	0
104	Actinobacteria	Actinobacteria	no_taxon	Nocardiaceae	Nocardia	0	0	0	1	2	0	4	12	0	0	0	0
105	Actinobacteria	Actinobacteria	no_taxon	Nocardiaceae	Rhodococcus	5	14	0	28	364	0.03	33	395	0.05	23	145	0.02
106	Actinobacteria	Actinobacteria	no_taxon	Nocardiaceae	Williamsia	1	14	0	0	0	0	1	11	0	0	0	0
107	Actinobacteria	Actinobacteria	no_taxon	Nocardioidaceae	Aeromicrobium	0	0	0	0	0	0	0	0	0	5	21	0
108	Actinobacteria	Actinobacteria	no_taxon	Nocardioidaceae	Kribbella	0	0	0	1	3	0	0	0	0	1	21	0
109	Actinobacteria	Actinobacteria	no_taxon	Nocardioidaceae	Marmoricola	0	0	0	0	0	0	0	0	0	3	19	0
110	Actinobacteria	Actinobacteria	no_taxon	Nocardioidaceae	Nocardioides	3	8	0	5	18	0	0	0	0	18	137	0.02
111	Actinobacteria	Actinobacteria	no_taxon	Nocardioidaceae	no_taxon	0	0	0	1	35	0	0	0	0	2	34	0.01
112	Actinobacteria	Actinobacteria	no_taxon	Nocardiopsaceae	Haloactinospora	0	0	0	0	0	0	0	0	0	3	29	0
113	Actinobacteria	Actinobacteria	no_taxon	Nocardiopsaceae	no_taxon	0	0	0	0	0	0	0	0	0	1	2	0
114	Actinobacteria	Actinobacteria	no_taxon	Promicromonosporaceae	Cellulosimicrobium	0	0	0	0	0	0	0	0	0	4	12	0
115	Actinobacteria	Actinobacteria	no_taxon	Propionibacteriaceae	Aestuariimicrobium	3	16	0	2	18	0	2	9	0	2	9	0
116	Actinobacteria	Actinobacteria	no_taxon	Propionibacteriaceae	Brooklawnia	2	6	0	2	8	0	0	0	0	1	2	0
117	Actinobacteria	Actinobacteria	no_taxon	Propionibacteriaceae	Friedmanniella	2	9	0	3	46	0	0	0	0	2	17	0
118	Actinobacteria	Actinobacteria	no_taxon	Propionibacteriaceae	Jiangella	0	0	0	1	2	0	0	0	0	0	0	0
119	Actinobacteria	Actinobacteria	no_taxon	Propionibacteriaceae	Luteococcus	4	22	0	3	16	0	0	0	0	4	25	0
120	Actinobacteria	Actinobacteria	no_taxon	Propionibacteriaceae	Microlunatus	0	0	0	0	0	0	0	0	0	1	12	0
121	Actinobacteria	Actinobacteria	no_taxon	Propionibacteriaceae	Micropruina	2	24	0	0	0	0	0	0	0	2	19	0
122	Actinobacteria	Actinobacteria	no_taxon	Propionibacteriaceae	Propionibacterium	296	50175	6.63	300	148043	14.09	280	24091	3.09	297	56048	8.69
123	Actinobacteria	Actinobacteria	no_taxon	Propionibacteriaceae	Propionicicella	1	5	0	0	0	0	0	0	0	1	3	0
124	Actinobacteria	Actinobacteria	no_taxon	Propionibacteriaceae	Propionimicrobium	2	7	0	3	37	0	1	4	0	1	6	0
125	Actinobacteria	Actinobacteria	no_taxon	Propionibacteriaceae	Tessaracoccus	6	29	0	10	60	0.01	1	3	0	10	59	0.01
126	Actinobacteria	Actinobacteria	no_taxon	Propionibacteriaceae	no_taxon	19	153	0.02	18	143	0.01	4	19	0	27	220	0.03
127	Actinobacteria	Actinobacteria	no_taxon	Pseudonocardiaceae	Actinoalloteichus	1	3	0	0	0	0	0	0	0	1	7	0
128	Actinobacteria	Actinobacteria	no_taxon	Pseudonocardiaceae	Actinokineospora	1	2	0	0	0	0	0	0	0	1	4	0
129	Actinobacteria	Actinobacteria	no_taxon	Pseudonocardiaceae	Actinomycetospora	1	7	0	1	2	0	0	0	0	0	0	0
130	Actinobacteria	Actinobacteria	no_taxon	Pseudonocardiaceae	Alloactinosynnema	0	0	0	0	0	0	0	0	0	1	5	0
131	Actinobacteria	Actinobacteria	no_taxon	Pseudonocardiaceae	Amycolatopsis	1	2	0	1	7	0	0	0	0	5	22	0
132	Actinobacteria	Actinobacteria	no_taxon	Pseudonocardiaceae	Crossiella	1	2	0	2	5	0	0	0	0	1	4	0
133	Actinobacteria	Actinobacteria	no_taxon	Pseudonocardiaceae	Prauserella	0	0	0	0	0	0	1	7	0	0	0	0
134	Actinobacteria	Actinobacteria	no_taxon	Pseudonocardiaceae	Pseudonocardia	0	0	0	1	5	0	1	3	0	4	30	0
135	Actinobacteria	Actinobacteria	no_taxon	Pseudonocardiaceae	Saccharomonospora	1	3	0	0	0	0	0	0	0	0	0	0
136	Actinobacteria	Actinobacteria	no_taxon	Pseudonocardiaceae	Saccharopolyspora	1	2	0	0	0	0	0	0	0	0	0	0
137	Actinobacteria	Actinobacteria	no_taxon	Pseudonocardiaceae	Streptoalloteichus	0	0	0	0	0	0	0	0	0	1	2	0
138	Actinobacteria	Actinobacteria	no_taxon	Pseudonocardiaceae	no_taxon	1	4	0	0	0	0	0	0	0	1	4	0
139	Actinobacteria	Actinobacteria	no_taxon	Sanguibacteraceae	Sanguibacter	0	0	0	0	0	0	0	0	0	3	6	0
140	Actinobacteria	Actinobacteria	no_taxon	Sporichthyaceae	no_taxon	1	9	0	1	11	0	0	0	0	0	0	0
141	Actinobacteria	Actinobacteria	no_taxon	Streptomycetaceae	Kitasatospora	1	2	0	0	0	0	0	0	0	0	0	0
142	Actinobacteria	Actinobacteria	no_taxon	Streptomycetaceae	Streptomyces	1	11	0	5	44	0	1	21	0	39	170	0.03
143	Actinobacteria	Actinobacteria	no_taxon	Streptosporangiaceae	Nonomuraea	0	0	0	0	0	0	0	0	0	1	2	0
144	Actinobacteria	Actinobacteria	no_taxon	Streptosporangiaceae	Planotetraspora	0	0	0	1	6	0	0	0	0	0	0	0
145	Actinobacteria	Actinobacteria	no_taxon	Streptosporangiaceae	Streptosporangium	0	0	0	1	3	0	0	0	0	1	3	0
146	Actinobacteria	Actinobacteria	no_taxon	Thermomonosporaceae	Actinomadura	0	0	0	4	19	0	0	0	0	8	31	0
147	Actinobacteria	Actinobacteria	no_taxon	Tsukamurellaceae	Tsukamurella	0	0	0	0	0	0	1	2	0	1	2	0
148	Actinobacteria	Actinobacteria	no_taxon	no_taxon	no_taxon	25	515	0.07	21	228	0.02	22	250	0.03	54	487	0.08
149	Actinobacteria	Thermoleophilia	Gaiellales	Gaiellaceae	Gaiella	10	50	0.01	0	0	0	0	0	0	0	0	0
150	Actinobacteria	Thermoleophilia	Gaiellales	no_taxon	no_taxon	57	421	0.06	6	26	0	4	26	0	5	50	0.01
151	Actinobacteria	Thermoleophilia	Solirubrobacterales	no_taxon	no_taxon	7	38	0.01	3	40	0	2	23	0	4	24	0
152	Actinobacteria	no_taxon	Acidimicrobiales	no_taxon	no_taxon	7	36	0	3	35	0	2	11	0	8	40	0.01
153	Actinobacteria	no_taxon	Coriobacteriales	Coriobacteriaceae	Atopobium	1	9	0	0	0	0	0	0	0	0	0	0
154	Actinobacteria	no_taxon	Coriobacteriales	Coriobacteriaceae	Collinsella	4	578	0.08	3	74	0.01	2	228	0.03	1	73	0.01
155	Actinobacteria	no_taxon	Coriobacteriales	Coriobacteriaceae	Enterorhabdus	2	17	0	1	4	0	1	6	0	1	13	0
156	Actinobacteria	no_taxon	Coriobacteriales	Coriobacteriaceae	no_taxon	2	20	0	0	0	0	0	0	0	0	0	0
157	Actinobacteria	no_taxon	Euzebyales	Euzebyaceae	Euzebya	2	6	0	0	0	0	1	2	0	1	2	0
158	Actinobacteria	no_taxon	Nitriliruptorales	Nitriliruptoraceae	Nitriliruptor	1	23	0	0	0	0	0	0	0	0	0	0
159	Actinobacteria	no_taxon	Rubrobacterales	no_taxon	Rubrobacter	0	0	0	0	0	0	1	6	0	0	0	0
160	Actinobacteria	no_taxon	no_taxon	no_taxon	no_taxon	1	9	0	1	2	0	1	2	0	12	54	0.01
161	Aquificae	Aquificae	Aquificales	Aquificaceae	Thermocrinis	1	10	0	0	0	0	0	0	0	0	0	0
162	Aquificae	Aquificae	Aquificales	Hydrogenothermaceae	Sulfurihydrogenibium	6	78	0.01	1	2	0	1	4	0	0	0	0
163	Armatimonadetes	no_taxon	no_taxon	no_taxon	no_taxon	3	19	0	0	0	0	1	4	0	1	2	0
164	Bacteroidetes	Bacteroidia	Bacteroidales	Bacteroidaceae	Bacteroides	5	223	0.03	0	0	0	2	30	0	0	0	0
165	Bacteroidetes	Bacteroidia	Bacteroidales	Porphyromonadaceae	Barnesiella	2	121	0.02	1	19	0	1	12	0	3	47	0.01
166	Bacteroidetes	Bacteroidia	Bacteroidales	Porphyromonadaceae	Paludibacter	0	0	0	0	0	0	1	6	0	0	0	0
167	Bacteroidetes	Bacteroidia	Bacteroidales	Porphyromonadaceae	Parabacteroides	2	90	0.01	1	78	0.01	1	28	0	1	34	0.01
168	Bacteroidetes	Bacteroidia	Bacteroidales	Porphyromonadaceae	Porphyromonas	2	108	0.01	1	188	0.02	2	57	0.01	1	11	0
169	Bacteroidetes	Bacteroidia	Bacteroidales	Prevotellaceae	Prevotella	9	114	0.02	3	88	0.01	3	28	0	1	7	0
170	Bacteroidetes	Bacteroidia	Bacteroidales	Prevotellaceae	no_taxon	1	50	0.01	1	65	0.01	1	8	0	1	63	0.01
171	Bacteroidetes	Bacteroidia	Bacteroidales	Rikenellaceae	no_taxon	5	152	0.02	8	61	0.01	4	42	0.01	4	106	0.02
172	Bacteroidetes	Bacteroidia	Bacteroidales	no_taxon	no_taxon	3	11	0	2	11	0	0	0	0	1	2	0
173	Bacteroidetes	Cytophagia	Cytophagales	Cyclobacteriaceae	Algoriphagus	1	4	0	1	3	0	1	4	0	0	0	0
174	Bacteroidetes	Cytophagia	Cytophagales	Cyclobacteriaceae	no_taxon	1	5	0	1	3	0	0	0	0	0	0	0
175	Bacteroidetes	Cytophagia	Cytophagales	Cytophagaceae	Adhaeribacter	0	0	0	1	6	0	0	0	0	0	0	0
176	Bacteroidetes	Cytophagia	Cytophagales	Cytophagaceae	Cytophaga	1	14	0	1	73	0.01	1	2	0	0	0	0
177	Bacteroidetes	Cytophagia	Cytophagales	Cytophagaceae	Dyadobacter	1	2	0	0	0	0	0	0	0	0	0	0
178	Bacteroidetes	Cytophagia	Cytophagales	Cytophagaceae	Flexibacter	1	4	0	1	83	0.01	1	5	0	2	14	0
179	Bacteroidetes	Cytophagia	Cytophagales	Cytophagaceae	Hymenobacter	0	0	0	1	24	0	2	7	0	0	0	0
180	Bacteroidetes	Cytophagia	Cytophagales	Cytophagaceae	Pontibacter	1	5	0	0	0	0	0	0	0	0	0	0
181	Bacteroidetes	Cytophagia	Cytophagales	Cytophagaceae	Rhodocytophaga	1	5	0	1	35	0	0	0	0	1	27	0
182	Bacteroidetes	Cytophagia	Cytophagales	Cytophagaceae	Siphonobacter	2	15	0	0	0	0	0	0	0	0	0	0
183	Bacteroidetes	Cytophagia	Cytophagales	Flammeovirgaceae	Flexithrix	1	3	0	0	0	0	0	0	0	0	0	0
184	Bacteroidetes	Cytophagia	Cytophagales	Flammeovirgaceae	Marinoscillum	0	0	0	0	0	0	1	2	0	0	0	0
185	Bacteroidetes	Cytophagia	Cytophagales	Flammeovirgaceae	Reichenbachiella	1	4	0	0	0	0	0	0	0	0	0	0
186	Bacteroidetes	Cytophagia	Cytophagales	Flammeovirgaceae	Tunicatimonas	1	2	0	0	0	0	0	0	0	0	0	0
187	Bacteroidetes	Cytophagia	Cytophagales	Flammeovirgaceae	no_taxon	1	8	0	1	2	0	0	0	0	1	3	0
188	Bacteroidetes	Cytophagia	no_taxon	Rhodothermaceae	Salinibacter	0	0	0	0	0	0	0	0	0	1	3	0
189	Bacteroidetes	Cytophagia	no_taxon	Rhodothermaceae	no_taxon	1	2	0	0	0	0	0	0	0	0	0	0
190	Bacteroidetes	Cytophagia	no_taxon	no_taxon	no_taxon	1	14	0	1	31	0	0	0	0	1	41	0.01
191	Bacteroidetes	Sphingobacteriia	Sphingobacteriales	Saprospiraceae	Aureispira	1	7	0	0	0	0	0	0	0	1	2	0
192	Bacteroidetes	Sphingobacteriia	Sphingobacteriales	Saprospiraceae	Haliscomenobacter	1	2	0	0	0	0	0	0	0	0	0	0
193	Bacteroidetes	Sphingobacteriia	Sphingobacteriales	Saprospiraceae	no_taxon	1	2	0	1	3	0	1	3	0	1	3	0
194	Bacteroidetes	Sphingobacteriia	Sphingobacteriales	Sphingobacteriaceae	Arcticibacter	2	4	0	0	0	0	1	5	0	0	0	0
195	Bacteroidetes	Sphingobacteriia	Sphingobacteriales	Sphingobacteriaceae	Mucilaginibacter	9	30	0	47	564	0.05	34	182	0.02	0	0	0
196	Bacteroidetes	Sphingobacteriia	Sphingobacteriales	Sphingobacteriaceae	Nubsella	2	6	0	4	20	0	2	8	0	0	0	0
197	Bacteroidetes	Sphingobacteriia	Sphingobacteriales	Sphingobacteriaceae	Olivibacter	8	56	0.01	4	101	0.01	11	80	0.01	0	0	0
198	Bacteroidetes	Sphingobacteriia	Sphingobacteriales	Sphingobacteriaceae	Parapedobacter	8	39	0.01	6	40	0	7	56	0.01	0	0	0
199	Bacteroidetes	Sphingobacteriia	Sphingobacteriales	Sphingobacteriaceae	Pedobacter	20	90	0.01	29	217	0.02	28	142	0.02	0	0	0
200	Bacteroidetes	Sphingobacteriia	Sphingobacteriales	Sphingobacteriaceae	Pseudosphingobacterium	0	0	0	1	6	0	0	0	0	0	0	0
201	Bacteroidetes	Sphingobacteriia	Sphingobacteriales	Sphingobacteriaceae	Solitalea	1	4	0	3	12	0	0	0	0	0	0	0
202	Bacteroidetes	Sphingobacteriia	Sphingobacteriales	Sphingobacteriaceae	Sphingobacterium	54	6379	0.84	103	15052	1.43	59	17497	2.24	1	9	0
203	Bacteroidetes	Sphingobacteriia	Sphingobacteriales	Sphingobacteriaceae	no_taxon	9	42	0.01	10	55	0.01	8	47	0.01	0	0	0
204	Bacteroidetes	Sphingobacteriia	Sphingobacteriales	no_taxon	Chitinophaga	40	582	0.08	46	1053	0.1	36	734	0.09	52	1434	0.22
205	Bacteroidetes	Sphingobacteriia	Sphingobacteriales	no_taxon	Ferruginibacter	55	1021	0.13	35	1375	0.13	27	850	0.11	32	1388	0.22
206	Bacteroidetes	Sphingobacteriia	Sphingobacteriales	no_taxon	Filimonas	22	1152	0.15	24	2467	0.23	25	1982	0.25	25	3262	0.51
207	Bacteroidetes	Sphingobacteriia	Sphingobacteriales	no_taxon	Flavihumibacter	6	31	0	4	21	0	5	16	0	6	33	0.01
208	Bacteroidetes	Sphingobacteriia	Sphingobacteriales	no_taxon	Flavisolibacter	132	2973	0.39	137	5998	0.57	131	4637	0.59	146	7883	1.22
209	Bacteroidetes	Sphingobacteriia	Sphingobacteriales	no_taxon	Flavitalea	9	47	0.01	11	102	0.01	8	32	0	16	150	0.02
210	Bacteroidetes	Sphingobacteriia	Sphingobacteriales	no_taxon	Hydrotalea	23	67466	8.92	23	176445	16.79	21	148897	19.07	23	236674	36.72
211	Bacteroidetes	Sphingobacteriia	Sphingobacteriales	no_taxon	Lacibacter	4	180	0.02	5	448	0.04	6	381	0.05	5	562	0.09
212	Bacteroidetes	Sphingobacteriia	Sphingobacteriales	no_taxon	Niabella	20	456	0.06	8	138	0.01	8	119	0.02	11	238	0.04
213	Bacteroidetes	Sphingobacteriia	Sphingobacteriales	no_taxon	Niastella	11	115	0.02	15	416	0.04	10	212	0.03	20	681	0.11
214	Bacteroidetes	Sphingobacteriia	Sphingobacteriales	no_taxon	Parasegetibacter	3	28	0	3	30	0	2	11	0	3	29	0
215	Bacteroidetes	Sphingobacteriia	Sphingobacteriales	no_taxon	Sediminibacterium	58	34247	4.53	59	81576	7.76	58	67014	8.58	59	114154	17.71
216	Bacteroidetes	Sphingobacteriia	Sphingobacteriales	no_taxon	Segetibacter	48	731	0.1	45	1397	0.13	48	1061	0.14	50	1888	0.29
217	Bacteroidetes	Sphingobacteriia	Sphingobacteriales	no_taxon	Terrimonas	27	302	0.04	8	76	0.01	3	14	0	17	133	0.02
218	Bacteroidetes	Sphingobacteriia	Sphingobacteriales	no_taxon	no_taxon	341	7609	1.01	221	7345	0.7	206	5875	0.75	268	9958	1.54
219	Bacteroidetes	no_taxon	Flavobacteriales	Cryomorphaceae	no_taxon	0	0	0	0	0	0	1	2	0	0	0	0
220	Bacteroidetes	no_taxon	Flavobacteriales	Flavobacteriaceae	Arenibacter	0	0	0	0	0	0	0	0	0	10	732	0.11
221	Bacteroidetes	no_taxon	Flavobacteriales	Flavobacteriaceae	Bergeyella	1	24	0	2	48	0	10	50	0.01	4	26	0
222	Bacteroidetes	no_taxon	Flavobacteriales	Flavobacteriaceae	Capnocytophaga	2	39	0.01	2	19	0	2	18	0	1	3	0
223	Bacteroidetes	no_taxon	Flavobacteriales	Flavobacteriaceae	Cellulophaga	0	0	0	0	0	0	0	0	0	1	2	0
224	Bacteroidetes	no_taxon	Flavobacteriales	Flavobacteriaceae	Chryseobacterium	48	679	0.09	1	30	0	83	574	0.07	115	1875	0.29
225	Bacteroidetes	no_taxon	Flavobacteriales	Flavobacteriaceae	Cloacibacterium	6	20	0	0	0	0	52	4829	0.62	3	28	0
226	Bacteroidetes	no_taxon	Flavobacteriales	Flavobacteriaceae	Elizabethkingia	1	4	0	0	0	0	1	3	0	0	0	0
227	Bacteroidetes	no_taxon	Flavobacteriales	Flavobacteriaceae	Epilithonimonas	0	0	0	0	0	0	1	2	0	3	15	0
228	Bacteroidetes	no_taxon	Flavobacteriales	Flavobacteriaceae	Flavobacterium	7	54	0.01	19	337	0.03	16	219	0.03	14	139	0.02
229	Bacteroidetes	no_taxon	Flavobacteriales	Flavobacteriaceae	Gillisia	1	55	0.01	1	11	0	1	4	0	1	5	0
230	Bacteroidetes	no_taxon	Flavobacteriales	Flavobacteriaceae	Mesoflavibacter	0	0	0	0	0	0	0	0	0	1	6	0
231	Bacteroidetes	no_taxon	Flavobacteriales	Flavobacteriaceae	Muricauda	0	0	0	0	0	0	1	48	0.01	1	3	0
232	Bacteroidetes	no_taxon	Flavobacteriales	Flavobacteriaceae	Pibocella	0	0	0	0	0	0	0	0	0	2	5	0
233	Bacteroidetes	no_taxon	Flavobacteriales	Flavobacteriaceae	Planobacterium	3	15	0	0	0	0	1	3	0	1	2	0
234	Bacteroidetes	no_taxon	Flavobacteriales	Flavobacteriaceae	Polaribacter	0	0	0	0	0	0	0	0	0	2	6	0
235	Bacteroidetes	no_taxon	Flavobacteriales	Flavobacteriaceae	Riemerella	1	8	0	0	0	0	2	123	0.02	2	17	0
236	Bacteroidetes	no_taxon	Flavobacteriales	Flavobacteriaceae	Sufflavibacter	7	68	0.01	3	205	0.02	2	250	0.03	2	6	0
237	Bacteroidetes	no_taxon	Flavobacteriales	Flavobacteriaceae	Wautersiella	2	9	0	2	30	0	2	29	0	2	8	0
238	Bacteroidetes	no_taxon	Flavobacteriales	Flavobacteriaceae	Winogradskyella	0	0	0	1	2	0	1	2	0	0	0	0
239	Bacteroidetes	no_taxon	Flavobacteriales	Flavobacteriaceae	Zobellia	0	0	0	0	0	0	0	0	0	1	2	0
240	Bacteroidetes	no_taxon	Flavobacteriales	Flavobacteriaceae	no_taxon	11	72	0.01	2	12	0	11	169	0.02	14	70	0.01
241	Bacteroidetes	no_taxon	Flavobacteriales	no_taxon	no_taxon	2	10	0	0	0	0	0	0	0	1	43	0.01
242	Bacteroidetes	no_taxon	no_taxon	no_taxon	Prolixibacter	0	0	0	1	11	0	1	9	0	0	0	0
243	Bacteroidetes	no_taxon	no_taxon	no_taxon	no_taxon	9	121	0.02	4	54	0.01	5	63	0.01	5	24	0
244	CK-1C4-19	no_taxon	no_taxon	no_taxon	no_taxon	1	4	0	0	0	0	0	0	0	0	0	0
245	Caldiserica	Caldisericia	Caldisericales	no_taxon	no_taxon	0	0	0	1	4	0	1	12	0	0	0	0
246	Caldiserica	no_taxon	no_taxon	no_taxon	no_taxon	1	17	0	0	0	0	0	0	0	0	0	0
247	Candidate division JS1	no_taxon	no_taxon	no_taxon	no_taxon	0	0	0	1	3	0	1	9	0	0	0	0
248	Candidate division KB1	no_taxon	no_taxon	no_taxon	no_taxon	1	39	0.01	0	0	0	0	0	0	0	0	0
249	Candidate division OD1	no_taxon	no_taxon	no_taxon	no_taxon	0	0	0	0	0	0	1	4	0	0	0	0
250	Candidate division SR1	no_taxon	no_taxon	no_taxon	no_taxon	1	155	0.02	1	142	0.01	1	85	0.01	1	24	0
251	Chlorobi	Chlorobia	Chlorobiales	Chlorobiaceae	no_taxon	1	7	0	0	0	0	0	0	0	0	0	0
252	Chlorobi	Chlorobia	Chlorobiales	no_taxon	no_taxon	2	8	0	0	0	0	1	5	0	1	4	0
253	Chloroflexi	Anaerolineae	Anaerolineales	Anaerolineaceae	Longilinea	0	0	0	0	0	0	3	6	0	1	7	0
254	Chloroflexi	Anaerolineae	Anaerolineales	Anaerolineaceae	no_taxon	2	5	0	3	16	0	5	23	0	1	3	0
255	Chloroflexi	Caldilineae	Caldilineales	Caldilineaceae	no_taxon	1	2	0	0	0	0	1	4	0	0	0	0
256	Chloroflexi	Ktedonobacteria	Ktedonobacterales	Ktedonobacteraceae	no_taxon	1	3	0	0	0	0	0	0	0	0	0	0
257	Chloroflexi	Ktedonobacteria	no_taxon	no_taxon	no_taxon	1	2	0	0	0	0	0	0	0	1	2	0
258	Chloroflexi	no_taxon	no_taxon	no_taxon	no_taxon	1	4	0	3	49	0	1	13	0	5	30	0
259	Cyanobacteria	no_taxon	no_taxon	no_taxon	Acaryochloris	0	0	0	0	0	0	1	3	0	0	0	0
260	Cyanobacteria	no_taxon	no_taxon	no_taxon	Anabaena	0	0	0	0	0	0	1	2	0	0	0	0
261	Cyanobacteria	no_taxon	no_taxon	no_taxon	Arthronema	1	2	0	0	0	0	1	21	0	0	0	0
262	Cyanobacteria	no_taxon	no_taxon	no_taxon	Arthrospira	0	0	0	0	0	0	2	6	0	0	0	0
263	Cyanobacteria	no_taxon	no_taxon	no_taxon	Brasilonema	0	0	0	0	0	0	1	2	0	0	0	0
264	Cyanobacteria	no_taxon	no_taxon	no_taxon	Chroococcidiopsis	1	53	0.01	1	88	0.01	1	107	0.01	0	0	0
265	Cyanobacteria	no_taxon	no_taxon	no_taxon	Cyanothece	1	8	0	0	0	0	4	463	0.06	0	0	0
266	Cyanobacteria	no_taxon	no_taxon	no_taxon	Euhalothece	0	0	0	0	0	0	1	2	0	0	0	0
267	Cyanobacteria	no_taxon	no_taxon	no_taxon	Gloeothece	0	0	0	0	0	0	2	7	0	0	0	0
268	Cyanobacteria	no_taxon	no_taxon	no_taxon	Halomicronema	0	0	0	0	0	0	1	2	0	0	0	0
269	Cyanobacteria	no_taxon	no_taxon	no_taxon	Leptolyngbya	0	0	0	0	0	0	3	50	0.01	0	0	0
270	Cyanobacteria	no_taxon	no_taxon	no_taxon	Lyngbya	1	7	0	0	0	0	4	44	0.01	1	22	0
271	Cyanobacteria	no_taxon	no_taxon	no_taxon	Microcoleus	0	0	0	0	0	0	3	25	0	0	0	0
272	Cyanobacteria	no_taxon	no_taxon	no_taxon	Microcystis	0	0	0	0	0	0	17	327	0.04	0	0	0
273	Cyanobacteria	no_taxon	no_taxon	no_taxon	Phormidium	2	13	0	0	0	0	3	117	0.01	0	0	0
274	Cyanobacteria	no_taxon	no_taxon	no_taxon	Prochlorococcus	3	11	0	1	2	0	4	21	0	0	0	0
275	Cyanobacteria	no_taxon	no_taxon	no_taxon	Rivularia	0	0	0	0	0	0	1	16	0	0	0	0
276	Cyanobacteria	no_taxon	no_taxon	no_taxon	Scytonema	0	0	0	0	0	0	2	943	0.12	0	0	0
277	Cyanobacteria	no_taxon	no_taxon	no_taxon	Spirulina	0	0	0	0	0	0	5	157	0.02	0	0	0
278	Cyanobacteria	no_taxon	no_taxon	no_taxon	Stigonema	0	0	0	1	4	0	1	3	0	0	0	0
279	Cyanobacteria	no_taxon	no_taxon	no_taxon	Symploca	0	0	0	0	0	0	1	16	0	0	0	0
280	Cyanobacteria	no_taxon	no_taxon	no_taxon	Synechococcus	1	7	0	0	0	0	2	6	0	0	0	0
281	Cyanobacteria	no_taxon	no_taxon	no_taxon	Thermosynechococcus	0	0	0	0	0	0	1	101	0.01	0	0	0
282	Cyanobacteria	no_taxon	no_taxon	no_taxon	Trichodesmium	0	0	0	0	0	0	2	4	0	0	0	0
283	Cyanobacteria	no_taxon	no_taxon	no_taxon	no_taxon	9	438	0.06	10	307	0.03	84	7048	0.9	8	818	0.13
284	Deferribacteres	Deferribacteres	Deferribacterales	Deferribacteraceae	no_taxon	2	4	0	0	0	0	1	4	0	1	3	0
285	Deferribacteres	Deferribacteres	Deferribacterales	no_taxon	no_taxon	1	3	0	1	3	0	1	3	0	0	0	0
286	Deinococcus-Thermus	Deinococci	Deinococcales	Deinococcaceae	Deinococcus	5	61	0.01	2	9	0	1	2	0	12	313	0.05
287	Deinococcus-Thermus	Deinococci	Deinococcales	Trueperaceae	Truepera	2	12	0	0	0	0	0	0	0	0	0	0
288	Deinococcus-Thermus	Deinococci	Thermales	Thermaceae	Marinithermus	1	11	0	0	0	0	0	0	0	0	0	0
289	Deinococcus-Thermus	Deinococci	Thermales	Thermaceae	Oceanithermus	3	20	0	0	0	0	0	0	0	0	0	0
290	Deinococcus-Thermus	Deinococci	Thermales	Thermaceae	Thermus	40	4203	0.56	5	133	0.01	21	1613	0.21	4	51	0.01
291	Fibrobacteres	Fibrobacteria	Fibrobacterales	Fibrobacteraceae	Fibrobacter	1	58	0.01	1	60	0.01	0	0	0	1	24	0
292	Fibrobacteres	Fibrobacteria	no_taxon	no_taxon	no_taxon	1	12	0	1	13	0	1	7	0	0	0	0
293	Firmicutes	Bacilli	Bacillales	Alicyclobacillaceae	Alicyclobacillus	4	14	0	0	0	0	1	9	0	0	0	0
294	Firmicutes	Bacilli	Bacillales	Alicyclobacillaceae	Tumebacillus	2	17	0	1	4	0	1	8	0	0	0	0
295	Firmicutes	Bacilli	Bacillales	Bacillaceae	Aeribacillus	19	967	0.13	5	995	0.09	3	203	0.03	3	408	0.06
296	Firmicutes	Bacilli	Bacillales	Bacillaceae	Amphibacillus	1	7	0	0	0	0	0	0	0	0	0	0
297	Firmicutes	Bacilli	Bacillales	Bacillaceae	Anaerobacillus	7	36	0	0	0	0	0	0	0	0	0	0
298	Firmicutes	Bacilli	Bacillales	Bacillaceae	Anoxybacillus	241	9185	1.21	36	584	0.06	1	2	0	0	0	0
299	Firmicutes	Bacilli	Bacillales	Bacillaceae	Aquisalibacillus	2	6	0	0	0	0	0	0	0	0	0	0
300	Firmicutes	Bacilli	Bacillales	Bacillaceae	Bacillus	879	7764	1.03	528	22668	2.16	37	413	0.05	450	4176	0.65
301	Firmicutes	Bacilli	Bacillales	Bacillaceae	Caldalkalibacillus	3	20	0	0	0	0	0	0	0	0	0	0
302	Firmicutes	Bacilli	Bacillales	Bacillaceae	Filobacillus	1	4	0	0	0	0	0	0	0	0	0	0
303	Firmicutes	Bacilli	Bacillales	Bacillaceae	Geobacillus	62	549	0.07	15	56	0.01	1	5	0	6	44	0.01
304	Firmicutes	Bacilli	Bacillales	Bacillaceae	Gracilibacillus	3	66	0.01	1	24	0	1	38	0	1	10	0
305	Firmicutes	Bacilli	Bacillales	Bacillaceae	Halalkalibacillus	1	6	0	0	0	0	0	0	0	0	0	0
306	Firmicutes	Bacilli	Bacillales	Bacillaceae	Halobacillus	4	10	0	9	33	0	0	0	0	0	0	0
307	Firmicutes	Bacilli	Bacillales	Bacillaceae	Halolactibacillus	2	7	0	2	40	0	0	0	0	0	0	0
308	Firmicutes	Bacilli	Bacillales	Bacillaceae	Lentibacillus	3	11	0	0	0	0	0	0	0	0	0	0
309	Firmicutes	Bacilli	Bacillales	Bacillaceae	Marinococcus	1	10	0	0	0	0	0	0	0	0	0	0
310	Firmicutes	Bacilli	Bacillales	Bacillaceae	Natribacillus	2	27	0	0	0	0	0	0	0	0	0	0
311	Firmicutes	Bacilli	Bacillales	Bacillaceae	Natronobacillus	1	5	0	1	2	0	0	0	0	0	0	0
312	Firmicutes	Bacilli	Bacillales	Bacillaceae	Oceanobacillus	8	35	0	16	93	0.01	0	0	0	0	0	0
313	Firmicutes	Bacilli	Bacillales	Bacillaceae	Ornithinibacillus	0	0	0	2	14	0	0	0	0	0	0	0
314	Firmicutes	Bacilli	Bacillales	Bacillaceae	Paucisalibacillus	4	43	0.01	1	6	0	0	0	0	0	0	0
315	Firmicutes	Bacilli	Bacillales	Bacillaceae	Piscibacillus	1	8	0	0	0	0	0	0	0	0	0	0
316	Firmicutes	Bacilli	Bacillales	Bacillaceae	Pontibacillus	3	17	0	0	0	0	0	0	0	0	0	0
317	Firmicutes	Bacilli	Bacillales	Bacillaceae	Saccharococcus	2	38	0.01	0	0	0	0	0	0	0	0	0
318	Firmicutes	Bacilli	Bacillales	Bacillaceae	Salimicrobium	1	21	0	0	0	0	0	0	0	0	0	0
319	Firmicutes	Bacilli	Bacillales	Bacillaceae	Salinibacillus	0	0	0	0	0	0	0	0	0	1	3	0
320	Firmicutes	Bacilli	Bacillales	Bacillaceae	Salirhabdus	2	20	0	1	3	0	0	0	0	2	6	0
321	Firmicutes	Bacilli	Bacillales	Bacillaceae	Salsuginibacillus	1	38	0.01	1	3	0	1	3	0	0	0	0
322	Firmicutes	Bacilli	Bacillales	Bacillaceae	Sediminibacillus	3	29	0	0	0	0	0	0	0	0	0	0
323	Firmicutes	Bacilli	Bacillales	Bacillaceae	Sinobaca	2	8	0	0	0	0	0	0	0	0	0	0
324	Firmicutes	Bacilli	Bacillales	Bacillaceae	Terribacillus	1	3	0	1	2	0	0	0	0	0	0	0
325	Firmicutes	Bacilli	Bacillales	Bacillaceae	Thalassobacillus	0	0	0	3	10	0	0	0	0	0	0	0
326	Firmicutes	Bacilli	Bacillales	Bacillaceae	Ureibacillus	11	57	0.01	5	24	0	1	2	0	0	0	0
327	Firmicutes	Bacilli	Bacillales	Bacillaceae	Virgibacillus	6	22	0	6	22	0	2	4	0	0	0	0
328	Firmicutes	Bacilli	Bacillales	Bacillaceae	Vulcanibacillus	3	20	0	0	0	0	0	0	0	1	4	0
329	Firmicutes	Bacilli	Bacillales	Bacillaceae	no_taxon	14	229	0.03	7	130	0.01	1	2	0	1	3	0
330	Firmicutes	Bacilli	Bacillales	Listeriaceae	Brochothrix	3	82	0.01	0	0	0	0	0	0	2	11	0
331	Firmicutes	Bacilli	Bacillales	Listeriaceae	Listeria	10	216	0.03	6	25	0	1	2	0	1	2	0
332	Firmicutes	Bacilli	Bacillales	Paenibacillaceae	Brevibacillus	18	75	0.01	26	227	0.02	1	2	0	0	0	0
333	Firmicutes	Bacilli	Bacillales	Paenibacillaceae	Cohnella	5	47	0.01	1	4	0	0	0	0	0	0	0
334	Firmicutes	Bacilli	Bacillales	Paenibacillaceae	Oxalophagus	2	20	0	0	0	0	0	0	0	0	0	0
335	Firmicutes	Bacilli	Bacillales	Paenibacillaceae	Paenibacillus	32	551	0.07	10	266	0.03	3	152	0.02	4	165	0.03
336	Firmicutes	Bacilli	Bacillales	Paenibacillaceae	Saccharibacillus	1	3	0	0	0	0	0	0	0	0	0	0
337	Firmicutes	Bacilli	Bacillales	Paenibacillaceae	Thermobacillus	3	34	0	2	30	0	1	3	0	0	0	0
338	Firmicutes	Bacilli	Bacillales	Paenibacillaceae	no_taxon	7	63	0.01	3	97	0.01	0	0	0	3	12	0
339	Firmicutes	Bacilli	Bacillales	Pasteuriaceae	Pasteuria	1	2	0	1	5	0	0	0	0	0	0	0
340	Firmicutes	Bacilli	Bacillales	Planococcaceae	Bhargavaea	2	6	0	6	65	0.01	0	0	0	0	0	0
341	Firmicutes	Bacilli	Bacillales	Planococcaceae	Caryophanon	1	8	0	1	2	0	0	0	0	0	0	0
342	Firmicutes	Bacilli	Bacillales	Planococcaceae	Chryseomicrobium	2	5	0	6	24	0	0	0	0	0	0	0
343	Firmicutes	Bacilli	Bacillales	Planococcaceae	Chungangia	3	9	0	5	46	0	0	0	0	0	0	0
344	Firmicutes	Bacilli	Bacillales	Planococcaceae	Filibacter	1	3	0	0	0	0	0	0	0	0	0	0
345	Firmicutes	Bacilli	Bacillales	Planococcaceae	Jeotgalibacillus	11	107	0.01	3	10	0	0	0	0	3	8	0
346	Firmicutes	Bacilli	Bacillales	Planococcaceae	Kurthia	19	244	0.03	3	37	0	3	23	0	7	29	0
347	Firmicutes	Bacilli	Bacillales	Planococcaceae	Lysinibacillus	45	324	0.04	42	150	0.01	0	0	0	9	58	0.01
348	Firmicutes	Bacilli	Bacillales	Planococcaceae	Paenisporosarcina	5	39	0.01	9	118	0.01	0	0	0	1	4	0
349	Firmicutes	Bacilli	Bacillales	Planococcaceae	Planococcus	15	81	0.01	8	47	0	0	0	0	1	2	0
350	Firmicutes	Bacilli	Bacillales	Planococcaceae	Planomicrobium	59	1251	0.17	42	855	0.08	38	729	0.09	36	519	0.08
351	Firmicutes	Bacilli	Bacillales	Planococcaceae	Rummeliibacillus	7	148	0.02	1	8	0	1	2	0	2	7	0
352	Firmicutes	Bacilli	Bacillales	Planococcaceae	Solibacillus	7	86	0.01	7	24	0	1	19	0	1	21	0
353	Firmicutes	Bacilli	Bacillales	Planococcaceae	Sporosarcina	20	154	0.02	31	159	0.02	0	0	0	4	13	0
354	Firmicutes	Bacilli	Bacillales	Planococcaceae	Viridibacillus	3	259	0.03	1	6	0	0	0	0	2	20	0
355	Firmicutes	Bacilli	Bacillales	Planococcaceae	no_taxon	42	359	0.05	32	198	0.02	5	38	0	10	73	0.01
356	Firmicutes	Bacilli	Bacillales	Sporolactobacillaceae	Pullulanibacillus	6	49	0.01	0	0	0	0	0	0	0	0	0
357	Firmicutes	Bacilli	Bacillales	Sporolactobacillaceae	Sporolactobacillus	9	188	0.02	2	10	0	0	0	0	0	0	0
358	Firmicutes	Bacilli	Bacillales	Sporolactobacillaceae	Tuberibacillus	0	0	0	2	4	0	0	0	0	0	0	0
359	Firmicutes	Bacilli	Bacillales	Staphylococcaceae	Jeotgalicoccus	5	26	0	0	0	0	0	0	0	0	0	0
360	Firmicutes	Bacilli	Bacillales	Staphylococcaceae	Macrococcus	12	399	0.05	7	89	0.01	2	13	0	5	30	0
361	Firmicutes	Bacilli	Bacillales	Staphylococcaceae	Nosocomiicoccus	3	41	0.01	0	0	0	0	0	0	2	12	0
362	Firmicutes	Bacilli	Bacillales	Staphylococcaceae	Salinicoccus	21	183	0.02	4	13	0	0	0	0	5	16	0
363	Firmicutes	Bacilli	Bacillales	Staphylococcaceae	Staphylococcus	1276	41637	5.5	1044	16970	1.61	882	11975	1.53	800	8514	1.32
364	Firmicutes	Bacilli	Bacillales	Staphylococcaceae	no_taxon	5	72	0.01	1	3	0	0	0	0	2	6	0
365	Firmicutes	Bacilli	Bacillales	Thermoactinomycetaceae	Laceyella	2	7	0	0	0	0	0	0	0	0	0	0
366	Firmicutes	Bacilli	Bacillales	Thermoactinomycetaceae	Mechercharimyces	1	8	0	2	8	0	0	0	0	0	0	0
367	Firmicutes	Bacilli	Bacillales	Thermoactinomycetaceae	Planifilum	1	3	0	6	514	0.05	2	6	0	5	27	0
368	Firmicutes	Bacilli	Bacillales	Thermoactinomycetaceae	Thermoactinomyces	0	0	0	2	5	0	0	0	0	0	0	0
369	Firmicutes	Bacilli	Bacillales	Thermoactinomycetaceae	Thermoflavimicrobium	0	0	0	2	9	0	0	0	0	0	0	0
370	Firmicutes	Bacilli	Bacillales	Thermoactinomycetaceae	no_taxon	0	0	0	5	26	0	0	0	0	1	3	0
371	Firmicutes	Bacilli	Bacillales	no_taxon	Exiguobacterium	11	60	0.01	2	6	0	1	16	0	5	38	0.01
372	Firmicutes	Bacilli	Bacillales	no_taxon	Gemella	37	536	0.07	12	107	0.01	2	12	0	3	11	0
373	Firmicutes	Bacilli	Bacillales	no_taxon	no_taxon	15	275	0.04	13	1071	0.1	4	74	0.01	5	102	0.02
374	Firmicutes	Bacilli	Lactobacillales	Aerococcaceae	Abiotrophia	7	139	0.02	1	38	0	0	0	0	0	0	0
375	Firmicutes	Bacilli	Lactobacillales	Aerococcaceae	Aerococcus	11	135	0.02	4	20	0	0	0	0	1	10	0
376	Firmicutes	Bacilli	Lactobacillales	Aerococcaceae	Eremococcus	5	37	0	0	0	0	1	13	0	0	0	0
377	Firmicutes	Bacilli	Lactobacillales	Aerococcaceae	Facklamia	11	49	0.01	1	2	0	0	0	0	1	3	0
378	Firmicutes	Bacilli	Lactobacillales	Aerococcaceae	Globicatella	4	36	0	2	8	0	0	0	0	1	2	0
379	Firmicutes	Bacilli	Lactobacillales	Aerococcaceae	Ignavigranum	2	7	0	0	0	0	0	0	0	0	0	0
380	Firmicutes	Bacilli	Lactobacillales	Aerococcaceae	no_taxon	7	69	0.01	0	0	0	0	0	0	1	2	0
381	Firmicutes	Bacilli	Lactobacillales	Carnobacteriaceae	Alkalibacterium	2	7	0	0	0	0	0	0	0	0	0	0
382	Firmicutes	Bacilli	Lactobacillales	Carnobacteriaceae	Alloiococcus	2	43	0.01	2	8	0	0	0	0	1	4	0
383	Firmicutes	Bacilli	Lactobacillales	Carnobacteriaceae	Atopobacter	1	5	0	0	0	0	0	0	0	0	0	0
384	Firmicutes	Bacilli	Lactobacillales	Carnobacteriaceae	Atopococcus	6	167	0.02	3	14	0	0	0	0	2	8	0
385	Firmicutes	Bacilli	Lactobacillales	Carnobacteriaceae	Atopostipes	2	11	0	0	0	0	0	0	0	0	0	0
386	Firmicutes	Bacilli	Lactobacillales	Carnobacteriaceae	Carnobacterium	23	2988	0.39	11	951	0.09	3	724	0.09	21	581	0.09
387	Firmicutes	Bacilli	Lactobacillales	Carnobacteriaceae	Desemzia	14	170	0.02	10	43	0	2	9	0	5	24	0
388	Firmicutes	Bacilli	Lactobacillales	Carnobacteriaceae	Dolosigranulum	5	248	0.03	3	182	0.02	3	50	0.01	3	105	0.02
389	Firmicutes	Bacilli	Lactobacillales	Carnobacteriaceae	Granulicatella	16	154	0.02	3	109	0.01	2	9	0	1	5	0
390	Firmicutes	Bacilli	Lactobacillales	Carnobacteriaceae	Isobaculum	1	94	0.01	1	11	0	1	3	0	1	11	0
391	Firmicutes	Bacilli	Lactobacillales	Carnobacteriaceae	Lacticigenium	4	38	0.01	0	0	0	0	0	0	1	4	0
392	Firmicutes	Bacilli	Lactobacillales	Carnobacteriaceae	Marinilactibacillus	5	45	0.01	0	0	0	0	0	0	0	0	0
393	Firmicutes	Bacilli	Lactobacillales	Carnobacteriaceae	Trichococcus	46	656	0.09	7	42	0	5	40	0.01	7	44	0.01
394	Firmicutes	Bacilli	Lactobacillales	Carnobacteriaceae	no_taxon	2	69	0.01	0	0	0	1	11	0	0	0	0
395	Firmicutes	Bacilli	Lactobacillales	Enterococcaceae	Bavariicoccus	1	2	0	0	0	0	0	0	0	0	0	0
396	Firmicutes	Bacilli	Lactobacillales	Enterococcaceae	Catellicoccus	4	83	0.01	4	75	0.01	3	24	0	2	8	0
397	Firmicutes	Bacilli	Lactobacillales	Enterococcaceae	Enterococcus	263	5928	0.78	228	2870	0.27	133	1618	0.21	80	481	0.07
398	Firmicutes	Bacilli	Lactobacillales	Enterococcaceae	Melissococcus	9	89	0.01	7	40	0	4	16	0	1	5	0
399	Firmicutes	Bacilli	Lactobacillales	Enterococcaceae	Pilibacter	5	305	0.04	5	101	0.01	5	28	0	4	24	0
400	Firmicutes	Bacilli	Lactobacillales	Enterococcaceae	Tetragenococcus	5	37	0	2	7	0	2	9	0	1	5	0
401	Firmicutes	Bacilli	Lactobacillales	Enterococcaceae	Vagococcus	22	486	0.06	13	123	0.01	6	41	0.01	9	55	0.01
402	Firmicutes	Bacilli	Lactobacillales	Enterococcaceae	no_taxon	1	18	0	1	31	0	1	4	0	0	0	0
403	Firmicutes	Bacilli	Lactobacillales	Lactobacillaceae	Lactobacillus	560	12991	1.72	60	2756	0.26	42	1376	0.18	49	1356	0.21
404	Firmicutes	Bacilli	Lactobacillales	Lactobacillaceae	Pediococcus	11	54	0.01	1	4	0	0	0	0	0	0	0
405	Firmicutes	Bacilli	Lactobacillales	Leuconostocaceae	Fructobacillus	8	127	0.02	0	0	0	0	0	0	0	0	0
406	Firmicutes	Bacilli	Lactobacillales	Leuconostocaceae	Leuconostoc	46	3194	0.42	3	500	0.05	3	477	0.06	4	333	0.05
407	Firmicutes	Bacilli	Lactobacillales	Leuconostocaceae	Weissella	35	727	0.1	4	220	0.02	3	109	0.01	9	112	0.02
408	Firmicutes	Bacilli	Lactobacillales	Streptococcaceae	Lactococcus	119	102571	13.56	115	77970	7.42	116	54003	6.92	112	21517	3.34
409	Firmicutes	Bacilli	Lactobacillales	Streptococcaceae	Streptococcus	1964	197842	26.15	1998	147435	14.03	1476	66859	8.56	1153	30878	4.79
410	Firmicutes	Bacilli	Lactobacillales	Streptococcaceae	no_taxon	16	3257	0.43	16	1488	0.14	13	674	0.09	14	279	0.04
411	Firmicutes	Bacilli	Lactobacillales	no_taxon	no_taxon	47	2187	0.29	34	1198	0.11	17	560	0.07	16	324	0.05
412	Firmicutes	Bacilli	no_taxon	no_taxon	no_taxon	13	166	0.02	12	395	0.04	0	0	0	6	29	0
413	Firmicutes	Clostridia	Clostridiales	Caldicoprobacteraceae	Caldicoprobacter	3	15	0	1	3	0	1	2	0	0	0	0
414	Firmicutes	Clostridia	Clostridiales	Christensenellaceae	Christensenella	1	2	0	0	0	0	0	0	0	0	0	0
415	Firmicutes	Clostridia	Clostridiales	Christensenellaceae	no_taxon	12	268	0.04	6	230	0.02	8	140	0.02	5	76	0.01
416	Firmicutes	Clostridia	Clostridiales	Clostridiaceae	Caloramator	1	5	0	0	0	0	0	0	0	0	0	0
417	Firmicutes	Clostridia	Clostridiales	Clostridiaceae	Caloranaerobacter	0	0	0	0	0	0	0	0	0	1	3	0
418	Firmicutes	Clostridia	Clostridiales	Clostridiaceae	Clostridiisalibacter	2	9	0	2	31	0	0	0	0	0	0	0
419	Firmicutes	Clostridia	Clostridiales	Clostridiaceae	Clostridium	60	4641	0.61	49	2741	0.26	44	1466	0.19	46	1524	0.24
420	Firmicutes	Clostridia	Clostridiales	Clostridiaceae	Sarcina	10	1104	0.15	6	1235	0.12	6	243	0.03	9	655	0.1
421	Firmicutes	Clostridia	Clostridiales	Clostridiaceae	Thermohalobacter	0	0	0	0	0	0	0	0	0	1	3	0
422	Firmicutes	Clostridia	Clostridiales	Clostridiaceae	no_taxon	7	241	0.03	4	435	0.04	2	90	0.01	4	188	0.03
423	Firmicutes	Clostridia	Clostridiales	Eubacteriaceae	Acetobacterium	1	18	0	1	22	0	0	0	0	0	0	0
424	Firmicutes	Clostridia	Clostridiales	Eubacteriaceae	Pseudoramibacter	1	4	0	0	0	0	0	0	0	0	0	0
425	Firmicutes	Clostridia	Clostridiales	Gracilibacteraceae	Lutispora	3	27	0	3	19	0	1	2	0	2	4	0
426	Firmicutes	Clostridia	Clostridiales	Gracilibacteraceae	no_taxon	2	28	0	2	32	0	1	2	0	0	0	0
427	Firmicutes	Clostridia	Clostridiales	Heliobacteriaceae	Heliobacterium	1	2	0	0	0	0	0	0	0	0	0	0
428	Firmicutes	Clostridia	Clostridiales	Heliobacteriaceae	no_taxon	1	16	0	0	0	0	1	2	0	1	7	0
429	Firmicutes	Clostridia	Clostridiales	Lachnospiraceae	Anaerostipes	3	98	0.01	2	29	0	3	19	0	2	10	0
430	Firmicutes	Clostridia	Clostridiales	Lachnospiraceae	Blautia	21	6589	0.87	22	1222	0.12	16	2559	0.33	19	1017	0.16
431	Firmicutes	Clostridia	Clostridiales	Lachnospiraceae	Butyrivibrio	2	14	0	0	0	0	0	0	0	0	0	0
432	Firmicutes	Clostridia	Clostridiales	Lachnospiraceae	Cellulosilyticum	0	0	0	1	11	0	0	0	0	0	0	0
433	Firmicutes	Clostridia	Clostridiales	Lachnospiraceae	Coprococcus	2	288	0.04	2	80	0.01	2	64	0.01	2	70	0.01
434	Firmicutes	Clostridia	Clostridiales	Lachnospiraceae	Epulopiscium	6	179	0.02	4	50	0	2	70	0.01	2	34	0.01
435	Firmicutes	Clostridia	Clostridiales	Lachnospiraceae	Johnsonella	1	10	0	0	0	0	0	0	0	0	0	0
436	Firmicutes	Clostridia	Clostridiales	Lachnospiraceae	Oribacterium	0	0	0	1	3	0	0	0	0	0	0	0
437	Firmicutes	Clostridia	Clostridiales	Lachnospiraceae	Pseudobutyrivibrio	2	279	0.04	2	31	0	2	144	0.02	2	40	0.01
438	Firmicutes	Clostridia	Clostridiales	Lachnospiraceae	Roseburia	1	496	0.07	1	40	0	1	88	0.01	1	43	0.01
439	Firmicutes	Clostridia	Clostridiales	Lachnospiraceae	no_taxon	99	7823	1.03	61	4522	0.43	56	3865	0.5	44	1225	0.19
440	Firmicutes	Clostridia	Clostridiales	Peptococcaceae	Desulfitibacter	1	4	0	0	0	0	2	6	0	2	16	0
441	Firmicutes	Clostridia	Clostridiales	Peptococcaceae	Desulfitobacterium	0	0	0	0	0	0	1	3	0	0	0	0
442	Firmicutes	Clostridia	Clostridiales	Peptococcaceae	Desulfosporosinus	3	16	0	3	20	0	2	46	0.01	1	2	0
443	Firmicutes	Clostridia	Clostridiales	Peptococcaceae	Desulfotomaculum	4	34	0	2	8	0	3	16	0	1	2	0
444	Firmicutes	Clostridia	Clostridiales	Peptococcaceae	Desulfurispora	1	2	0	0	0	0	0	0	0	0	0	0
445	Firmicutes	Clostridia	Clostridiales	Peptococcaceae	Pelotomaculum	1	2	0	0	0	0	1	2	0	0	0	0
446	Firmicutes	Clostridia	Clostridiales	Peptococcaceae	Thermincola	1	3	0	0	0	0	0	0	0	0	0	0
447	Firmicutes	Clostridia	Clostridiales	Peptococcaceae	no_taxon	8	26	0	0	0	0	2	8	0	1	3	0
448	Firmicutes	Clostridia	Clostridiales	Peptostreptococcaceae	Peptostreptococcus	0	0	0	1	5	0	0	0	0	0	0	0
449	Firmicutes	Clostridia	Clostridiales	Peptostreptococcaceae	Proteocatella	1	2	0	0	0	0	0	0	0	0	0	0
450	Firmicutes	Clostridia	Clostridiales	Peptostreptococcaceae	no_taxon	26	1148	0.15	21	727	0.07	13	349	0.04	13	230	0.04
451	Firmicutes	Clostridia	Clostridiales	Ruminococcaceae	Anaerofilum	1	15	0	0	0	0	1	6	0	0	0	0
452	Firmicutes	Clostridia	Clostridiales	Ruminococcaceae	Faecalibacterium	6	1058	0.14	3	102	0.01	4	463	0.06	4	92	0.01
453	Firmicutes	Clostridia	Clostridiales	Ruminococcaceae	Fastidiosipila	1	2	0	0	0	0	0	0	0	0	0	0
454	Firmicutes	Clostridia	Clostridiales	Ruminococcaceae	Ruminococcus	8	401	0.05	4	174	0.02	1	156	0.02	2	116	0.02
455	Firmicutes	Clostridia	Clostridiales	Ruminococcaceae	Subdoligranulum	5	572	0.08	2	64	0.01	3	177	0.02	4	93	0.01
456	Firmicutes	Clostridia	Clostridiales	Ruminococcaceae	no_taxon	37	2171	0.29	23	1405	0.13	16	953	0.12	17	600	0.09
457	Firmicutes	Clostridia	Clostridiales	Syntrophomonadaceae	Dethiobacter	8	190	0.03	4	87	0.01	6	63	0.01	4	27	0
458	Firmicutes	Clostridia	Clostridiales	Syntrophomonadaceae	Syntrophomonas	2	127	0.02	1	39	0	1	27	0	2	141	0.02
459	Firmicutes	Clostridia	Clostridiales	no_taxon	Acidaminobacter	0	0	0	1	2	0	0	0	0	0	0	0
460	Firmicutes	Clostridia	Clostridiales	no_taxon	Anaerobranca	2	4	0	1	5	0	0	0	0	0	0	0
461	Firmicutes	Clostridia	Clostridiales	no_taxon	Anaerococcus	3	155	0.02	2	21	0	1	7	0	2	14	0
462	Firmicutes	Clostridia	Clostridiales	no_taxon	Anaerovorax	1	63	0.01	1	81	0.01	1	14	0	1	25	0
463	Firmicutes	Clostridia	Clostridiales	no_taxon	Fusibacter	2	4	0	2	5	0	0	0	0	0	0	0
464	Firmicutes	Clostridia	Clostridiales	no_taxon	Guggenheimella	8	747	0.1	0	0	0	0	0	0	0	0	0
465	Firmicutes	Clostridia	Clostridiales	no_taxon	Mogibacterium	2	7	0	1	12	0	1	3	0	0	0	0
466	Firmicutes	Clostridia	Clostridiales	no_taxon	Parvimonas	1	3	0	1	2	0	0	0	0	0	0	0
467	Firmicutes	Clostridia	Clostridiales	no_taxon	Sedimentibacter	0	0	0	1	2	0	0	0	0	0	0	0
468	Firmicutes	Clostridia	Clostridiales	no_taxon	Soehngenia	0	0	0	0	0	0	0	0	0	1	2	0
469	Firmicutes	Clostridia	Clostridiales	no_taxon	Sulfobacillus	3	37	0	0	0	0	0	0	0	3	27	0
470	Firmicutes	Clostridia	Clostridiales	no_taxon	Tepidimicrobium	0	0	0	0	0	0	3	12	0	0	0	0
471	Firmicutes	Clostridia	Clostridiales	no_taxon	Thermaerobacter	2	32	0	0	0	0	0	0	0	0	0	0
472	Firmicutes	Clostridia	Clostridiales	no_taxon	Tissierella	1	25	0	0	0	0	0	0	0	0	0	0
473	Firmicutes	Clostridia	Clostridiales	no_taxon	no_taxon	14	252	0.03	0	0	0	3	11	0	13	122	0.02
474	Firmicutes	Clostridia	Natranaerobiales	Natranaerobiaceae	Natranaerobius	1	2	0	0	0	0	0	0	0	0	0	0
475	Firmicutes	Clostridia	Thermoanaerobacterales	Thermoanaerobacteraceae	Caldanaerobacter	0	0	0	0	0	0	0	0	0	2	6	0
476	Firmicutes	Clostridia	Thermoanaerobacterales	Thermoanaerobacteraceae	Gelria	3	18	0	3	36	0	3	26	0	4	11	0
477	Firmicutes	Clostridia	Thermoanaerobacterales	Thermoanaerobacteraceae	Moorella	2	12	0	0	0	0	1	6	0	0	0	0
478	Firmicutes	Clostridia	Thermoanaerobacterales	Thermoanaerobacteraceae	Syntrophaceticus	0	0	0	0	0	0	0	0	0	1	6	0
479	Firmicutes	Clostridia	Thermoanaerobacterales	Thermoanaerobacteraceae	Thermoanaerobacter	4	71	0.01	0	0	0	1	3	0	1	109	0.02
480	Firmicutes	Clostridia	Thermoanaerobacterales	Thermodesulfobiaceae	Coprothermobacter	0	0	0	1	4	0	2	7	0	1	2	0
481	Firmicutes	Clostridia	Thermoanaerobacterales	no_taxon	Thermoanaerobacterium	1	25	0	0	0	0	0	0	0	1	2	0
482	Firmicutes	Clostridia	Thermoanaerobacterales	no_taxon	Thermosediminibacter	0	0	0	0	0	0	0	0	0	1	5	0
483	Firmicutes	Clostridia	Thermoanaerobacterales	no_taxon	Thermovenabulum	1	4	0	0	0	0	0	0	0	0	0	0
484	Firmicutes	Clostridia	Thermoanaerobacterales	no_taxon	no_taxon	1	3	0	0	0	0	0	0	0	0	0	0
485	Firmicutes	Clostridia	Thermolithobacterales	Thermolithobacteraceae	Thermolithobacter	3	24	0	0	0	0	1	8	0	2	6	0
486	Firmicutes	Clostridia	no_taxon	no_taxon	no_taxon	5	53	0.01	0	0	0	1	8	0	3	20	0
487	Firmicutes	Erysipelotrichia	Erysipelotrichales	Erysipelotrichaceae	Allobaculum	1	3	0	0	0	0	1	25	0	0	0	0
488	Firmicutes	Erysipelotrichia	Erysipelotrichales	Erysipelotrichaceae	Asteroleplasma	1	2	0	0	0	0	0	0	0	0	0	0
489	Firmicutes	Erysipelotrichia	Erysipelotrichales	Erysipelotrichaceae	Bulleidia	1	2	0	0	0	0	0	0	0	0	0	0
490	Firmicutes	Erysipelotrichia	Erysipelotrichales	Erysipelotrichaceae	Erysipelothrix	3	34	0	2	68	0.01	2	19	0	2	11	0
491	Firmicutes	Erysipelotrichia	Erysipelotrichales	Erysipelotrichaceae	Solobacterium	1	6	0	0	0	0	0	0	0	0	0	0
492	Firmicutes	Erysipelotrichia	Erysipelotrichales	Erysipelotrichaceae	no_taxon	8	670	0.09	7	260	0.02	6	162	0.02	8	161	0.02
493	Firmicutes	Negativicutes	Selenomonadales	Acidaminococcaceae	Phascolarctobacterium	2	74	0.01	1	52	0	1	12	0	2	40	0.01
494	Firmicutes	Negativicutes	Selenomonadales	Acidaminococcaceae	Succiniclasticum	0	0	0	0	0	0	0	0	0	1	3	0
495	Firmicutes	Negativicutes	Selenomonadales	Acidaminococcaceae	no_taxon	0	0	0	0	0	0	0	0	0	1	2	0
496	Firmicutes	Negativicutes	Selenomonadales	Veillonellaceae	Megamonas	5	634	0.08	4	80	0.01	4	75	0.01	5	101	0.02
497	Firmicutes	Negativicutes	Selenomonadales	Veillonellaceae	Selenomonas	3	80	0.01	2	34	0	2	22	0	1	2	0
498	Firmicutes	Negativicutes	Selenomonadales	Veillonellaceae	Veillonella	4	509	0.07	5	170	0.02	4	259	0.03	3	91	0.01
499	Firmicutes	Negativicutes	Selenomonadales	Veillonellaceae	no_taxon	1	177	0.02	1	75	0.01	1	51	0.01	0	0	0
500	Firmicutes	Negativicutes	Selenomonadales	no_taxon	no_taxon	0	0	0	1	2	0	0	0	0	1	2	0
501	Firmicutes	no_taxon	Erysipelotrichales	Erysipelotrichaceae	Turicibacter	8	161	0.02	2	72	0.01	3	58	0.01	4	54	0.01
502	Firmicutes	no_taxon	no_taxon	no_taxon	no_taxon	27	504	0.07	1	3	0	13	7009	0.9	32	2854	0.44
503	Fusobacteria	Fusobacteriia	Fusobacteriales	Fusobacteriaceae	Cetobacterium	2	125	0.02	0	0	0	0	0	0	0	0	0
504	Fusobacteria	Fusobacteriia	Fusobacteriales	Fusobacteriaceae	Fusobacterium	12	202	0.03	0	0	0	0	0	0	0	0	0
505	Fusobacteria	Fusobacteriia	Fusobacteriales	Fusobacteriaceae	Psychrilyobacter	1	3	0	0	0	0	0	0	0	0	0	0
506	Fusobacteria	Fusobacteriia	Fusobacteriales	Leptotrichiaceae	Leptotrichia	3	62	0.01	3	77	0.01	2	10	0	1	9	0
507	Fusobacteria	Fusobacteriia	Fusobacteriales	no_taxon	no_taxon	7	190	0.03	3	36	0	2	7	0	1	4	0
508	Fusobacteria	Fusobacteriia	no_taxon	no_taxon	no_taxon	14	90	0.01	10	142	0.01	16	267	0.03	14	74	0.01
509	GAL08	no_taxon	no_taxon	no_taxon	no_taxon	0	0	0	1	2	0	0	0	0	0	0	0
510	Gemmatimonadetes	no_taxon	Gemmatimonadales	Gemmatimonadaceae	no_taxon	4	18	0	4	28	0	6	38	0	1	5	0
511	Gemmatimonadetes	no_taxon	no_taxon	no_taxon	no_taxon	7	34	0	0	0	0	0	0	0	4	14	0
512	JL-ETNP-Z39	no_taxon	no_taxon	no_taxon	no_taxon	0	0	0	1	4	0	1	2	0	0	0	0
513	Lentisphaerae	Lentisphaeria	no_taxon	Victivallaceae	no_taxon	1	16	0	1	18	0	1	68	0.01	1	47	0.01
514	NPL-UPA2	no_taxon	no_taxon	no_taxon	no_taxon	1	6	0	1	8	0	1	16	0	1	5	0
515	Nitrospirae	no_taxon	Nitrospirales	Nitrospiraceae	Nitrospira	2	91	0.01	3	40	0	2	9	0	3	35	0.01
516	Nitrospirae	no_taxon	Nitrospirales	no_taxon	Nitrospira	2	4	0	1	2	0	1	2	0	1	3	0
517	Planctomycetes	Phycisphaerae	Phycisphaerales	Phycisphaeraceae	no_taxon	0	0	0	0	0	0	2	42	0.01	1	6	0
518	Planctomycetes	Phycisphaerae	no_taxon	no_taxon	no_taxon	3	31	0	2	51	0	2	40	0.01	1	64	0.01
519	Planctomycetes	no_taxon	Planctomycetales	Planctomycetaceae	no_taxon	1	4	0	1	4	0	0	0	0	0	0	0
520	Proteobacteria	Alphaproteobacteria	Caulobacterales	Caulobacteraceae	Amorphus	0	0	0	0	0	0	1	2	0	0	0	0
521	Proteobacteria	Alphaproteobacteria	Caulobacterales	Caulobacteraceae	Asticcacaulis	8	105	0.01	0	0	0	17	253	0.03	0	0	0
522	Proteobacteria	Alphaproteobacteria	Caulobacterales	Caulobacteraceae	Brevundimonas	283	3038	0.4	3	44	0	322	22117	2.83	3	46	0.01
523	Proteobacteria	Alphaproteobacteria	Caulobacterales	Caulobacteraceae	Caulobacter	70	952	0.13	0	0	0	78	5123	0.66	0	0	0
524	Proteobacteria	Alphaproteobacteria	Caulobacterales	Caulobacteraceae	Phenylobacterium	36	196	0.03	0	0	0	63	859	0.11	0	0	0
525	Proteobacteria	Alphaproteobacteria	Caulobacterales	Caulobacteraceae	no_taxon	75	1005	0.13	6	146	0.01	96	3335	0.43	4	96	0.01
526	Proteobacteria	Alphaproteobacteria	Caulobacterales	Hyphomonadaceae	Hellea	0	0	0	0	0	0	1	5	0	0	0	0
527	Proteobacteria	Alphaproteobacteria	Caulobacterales	Hyphomonadaceae	Hirschia	3	14	0	1	12	0	1	9	0	0	0	0
528	Proteobacteria	Alphaproteobacteria	Caulobacterales	Hyphomonadaceae	Oceanicaulis	1	3	0	0	0	0	1	2	0	0	0	0
529	Proteobacteria	Alphaproteobacteria	Caulobacterales	Hyphomonadaceae	Woodsholea	5	22	0	0	0	0	1	2	0	0	0	0
530	Proteobacteria	Alphaproteobacteria	Caulobacterales	Hyphomonadaceae	no_taxon	9	97	0.01	1	4	0	11	60	0.01	1	10	0
531	Proteobacteria	Alphaproteobacteria	Kordiimonadales	Kordiimonadaceae	Kordiimonas	1	2	0	0	0	0	0	0	0	0	0	0
532	Proteobacteria	Alphaproteobacteria	Magnetococcales	Magnetococcaceae	Magnetococcus	2	8	0	0	0	0	0	0	0	0	0	0
533	Proteobacteria	Alphaproteobacteria	Parvularculales	Parvularculaceae	Parvularcula	4	11	0	0	0	0	5	73	0.01	0	0	0
534	Proteobacteria	Alphaproteobacteria	Rhizobiales	Aurantimonadaceae	Martelella	4	16	0	0	0	0	1	4	0	0	0	0
535	Proteobacteria	Alphaproteobacteria	Rhizobiales	Aurantimonadaceae	no_taxon	6	36	0	0	0	0	3	9	0	1	2	0
536	Proteobacteria	Alphaproteobacteria	Rhizobiales	Bartonellaceae	Bartonella	15	68	0.01	4	16	0	1	3	0	6	17	0
537	Proteobacteria	Alphaproteobacteria	Rhizobiales	Beijerinckiaceae	Beijerinckia	7	51	0.01	2	9	0	0	0	0	0	0	0
538	Proteobacteria	Alphaproteobacteria	Rhizobiales	Beijerinckiaceae	Camelimonas	1	16	0	0	0	0	1	5	0	0	0	0
539	Proteobacteria	Alphaproteobacteria	Rhizobiales	Beijerinckiaceae	Chelatococcus	11	77	0.01	1	2	0	8	375	0.05	4	12	0
540	Proteobacteria	Alphaproteobacteria	Rhizobiales	Beijerinckiaceae	Methylocapsa	2	21	0	0	0	0	0	0	0	0	0	0
541	Proteobacteria	Alphaproteobacteria	Rhizobiales	Beijerinckiaceae	Methylocella	9	2417	0.32	1	2	0	1	5	0	0	0	0
542	Proteobacteria	Alphaproteobacteria	Rhizobiales	Beijerinckiaceae	Methyloferula	1	13	0	0	0	0	0	0	0	0	0	0
543	Proteobacteria	Alphaproteobacteria	Rhizobiales	Beijerinckiaceae	Methylorosula	16	254	0.03	5	19	0	3	10	0	1	4	0
544	Proteobacteria	Alphaproteobacteria	Rhizobiales	Beijerinckiaceae	Methylovirgula	6	168	0.02	0	0	0	1	3	0	0	0	0
545	Proteobacteria	Alphaproteobacteria	Rhizobiales	Beijerinckiaceae	no_taxon	47	473	0.06	5	29	0	12	178	0.02	8	34	0.01
546	Proteobacteria	Alphaproteobacteria	Rhizobiales	Bradyrhizobiaceae	Afipia	47	310	0.04	54	801	0.08	36	203	0.03	16	48	0.01
547	Proteobacteria	Alphaproteobacteria	Rhizobiales	Bradyrhizobiaceae	Bosea	26	131	0.02	2	21	0	13	55	0.01	31	249	0.04
548	Proteobacteria	Alphaproteobacteria	Rhizobiales	Bradyrhizobiaceae	Bradyrhizobium	200	2602	0.34	335	16853	1.6	287	3268	0.42	80	614	0.1
549	Proteobacteria	Alphaproteobacteria	Rhizobiales	Bradyrhizobiaceae	Nitrobacter	37	253	0.03	49	859	0.08	29	196	0.03	15	60	0.01
550	Proteobacteria	Alphaproteobacteria	Rhizobiales	Bradyrhizobiaceae	Oligotropha	1	12	0	1	12	0	0	0	0	0	0	0
551	Proteobacteria	Alphaproteobacteria	Rhizobiales	Bradyrhizobiaceae	Rhodoblastus	2	4	0	0	0	0	1	2	0	0	0	0
552	Proteobacteria	Alphaproteobacteria	Rhizobiales	Bradyrhizobiaceae	Rhodopseudomonas	41	350	0.05	58	1205	0.11	33	171	0.02	12	50	0.01
553	Proteobacteria	Alphaproteobacteria	Rhizobiales	Bradyrhizobiaceae	Salinarimonas	6	58	0.01	0	0	0	4	33	0	1	4	0
554	Proteobacteria	Alphaproteobacteria	Rhizobiales	Bradyrhizobiaceae	no_taxon	31	813	0.11	29	334	0.03	17	149	0.02	17	224	0.03
555	Proteobacteria	Alphaproteobacteria	Rhizobiales	Brucellaceae	Brucella	4	40	0.01	2	6	0	0	0	0	4	27	0
556	Proteobacteria	Alphaproteobacteria	Rhizobiales	Brucellaceae	Daeguia	2	6	0	0	0	0	0	0	0	0	0	0
557	Proteobacteria	Alphaproteobacteria	Rhizobiales	Brucellaceae	Mycoplana	2	28	0	1	4	0	0	0	0	2	13	0
558	Proteobacteria	Alphaproteobacteria	Rhizobiales	Brucellaceae	Ochrobactrum	128	1496	0.2	73	502	0.05	5	21	0	110	1068	0.17
559	Proteobacteria	Alphaproteobacteria	Rhizobiales	Brucellaceae	Paenochrobactrum	3	101	0.01	2	72	0.01	1	264	0.03	0	0	0
560	Proteobacteria	Alphaproteobacteria	Rhizobiales	Brucellaceae	Pseudochrobactrum	23	153	0.02	2	10	0	2	4	0	8	29	0
561	Proteobacteria	Alphaproteobacteria	Rhizobiales	Brucellaceae	no_taxon	6	106	0.01	3	24	0	1	65	0.01	4	68	0.01
562	Proteobacteria	Alphaproteobacteria	Rhizobiales	Hyphomicrobiaceae	Ancalomicrobium	0	0	0	0	0	0	0	0	0	1	2	0
563	Proteobacteria	Alphaproteobacteria	Rhizobiales	Hyphomicrobiaceae	Blastochloris	4	26	0	2	18	0	2	10	0	0	0	0
564	Proteobacteria	Alphaproteobacteria	Rhizobiales	Hyphomicrobiaceae	Cucumibacter	1	4	0	0	0	0	0	0	0	0	0	0
565	Proteobacteria	Alphaproteobacteria	Rhizobiales	Hyphomicrobiaceae	Devosia	108	1425	0.19	0	0	0	3	10	0	3	10	0
566	Proteobacteria	Alphaproteobacteria	Rhizobiales	Hyphomicrobiaceae	Dichotomicrobium	1	3	0	0	0	0	1	5	0	0	0	0
567	Proteobacteria	Alphaproteobacteria	Rhizobiales	Hyphomicrobiaceae	Filomicrobium	4	17	0	0	0	0	0	0	0	0	0	0
568	Proteobacteria	Alphaproteobacteria	Rhizobiales	Hyphomicrobiaceae	Hyphomicrobium	10	35	0	0	0	0	4	70	0.01	3	35	0.01
569	Proteobacteria	Alphaproteobacteria	Rhizobiales	Hyphomicrobiaceae	Maritalea	1	7	0	0	0	0	1	4	0	0	0	0
570	Proteobacteria	Alphaproteobacteria	Rhizobiales	Hyphomicrobiaceae	Methylorhabdus	1	3	0	0	0	0	0	0	0	0	0	0
571	Proteobacteria	Alphaproteobacteria	Rhizobiales	Hyphomicrobiaceae	Pedomicrobium	10	39	0.01	0	0	0	4	14	0	2	5	0
572	Proteobacteria	Alphaproteobacteria	Rhizobiales	Hyphomicrobiaceae	Pelagibacterium	6	30	0	0	0	0	1	6	0	1	3	0
573	Proteobacteria	Alphaproteobacteria	Rhizobiales	Hyphomicrobiaceae	Prosthecomicrobium	2	11	0	0	0	0	0	0	0	0	0	0
574	Proteobacteria	Alphaproteobacteria	Rhizobiales	Hyphomicrobiaceae	Rhodomicrobium	4	17	0	0	0	0	0	0	0	0	0	0
575	Proteobacteria	Alphaproteobacteria	Rhizobiales	Hyphomicrobiaceae	Rhodoplanes	9	56	0.01	5	24	0	4	21	0	1	5	0
576	Proteobacteria	Alphaproteobacteria	Rhizobiales	Hyphomicrobiaceae	Vasilyevaea	2	9	0	0	0	0	0	0	0	0	0	0
577	Proteobacteria	Alphaproteobacteria	Rhizobiales	Hyphomicrobiaceae	no_taxon	47	310	0.04	2	24	0	7	66	0.01	6	29	0
578	Proteobacteria	Alphaproteobacteria	Rhizobiales	Methylobacteriaceae	Meganema	12	101	0.01	4	21	0	2	7	0	0	0	0
579	Proteobacteria	Alphaproteobacteria	Rhizobiales	Methylobacteriaceae	Methylobacterium	221	7316	0.97	69	1471	0.14	240	22049	2.82	150	4535	0.7
580	Proteobacteria	Alphaproteobacteria	Rhizobiales	Methylobacteriaceae	Microvirga	9	62	0.01	1	15	0	4	451	0.06	5	12	0
581	Proteobacteria	Alphaproteobacteria	Rhizobiales	Methylobacteriaceae	no_taxon	8	61	0.01	3	15	0	4	22	0	0	0	0
582	Proteobacteria	Alphaproteobacteria	Rhizobiales	Methylocystaceae	Hansschlegelia	1	2	0	1	2	0	0	0	0	0	0	0
583	Proteobacteria	Alphaproteobacteria	Rhizobiales	Methylocystaceae	Methylocystis	9	340	0.04	1	54	0.01	3	394	0.05	3	24	0
584	Proteobacteria	Alphaproteobacteria	Rhizobiales	Methylocystaceae	Methylosinus	13	140	0.02	3	25	0	2	10	0	1	4	0
585	Proteobacteria	Alphaproteobacteria	Rhizobiales	Methylocystaceae	Pleomorphomonas	6	37	0	2	4	0	7	43	0.01	0	0	0
586	Proteobacteria	Alphaproteobacteria	Rhizobiales	Methylocystaceae	no_taxon	3	10	0	0	0	0	0	0	0	0	0	0
587	Proteobacteria	Alphaproteobacteria	Rhizobiales	Phyllobacteriaceae	Ahrensia	7	26	0	1	3	0	1	2	0	0	0	0
588	Proteobacteria	Alphaproteobacteria	Rhizobiales	Phyllobacteriaceae	Aliihoeflea	2	12	0	0	0	0	0	0	0	1	4	0
589	Proteobacteria	Alphaproteobacteria	Rhizobiales	Phyllobacteriaceae	Aminobacter	6	54	0.01	0	0	0	0	0	0	1	2	0
590	Proteobacteria	Alphaproteobacteria	Rhizobiales	Phyllobacteriaceae	Aquamicrobium	39	268	0.04	0	0	0	7	82	0.01	5	24	0
591	Proteobacteria	Alphaproteobacteria	Rhizobiales	Phyllobacteriaceae	Chelativorans	5	57	0.01	0	0	0	0	0	0	0	0	0
592	Proteobacteria	Alphaproteobacteria	Rhizobiales	Phyllobacteriaceae	Cohaesibacter	3	8	0	0	0	0	1	2	0	0	0	0
593	Proteobacteria	Alphaproteobacteria	Rhizobiales	Phyllobacteriaceae	Hoeflea	14	57	0.01	0	0	0	2	6	0	0	0	0
594	Proteobacteria	Alphaproteobacteria	Rhizobiales	Phyllobacteriaceae	Mesorhizobium	109	596	0.08	3	9	0	6	43	0.01	13	54	0.01
595	Proteobacteria	Alphaproteobacteria	Rhizobiales	Phyllobacteriaceae	Nitratireductor	59	1085	0.14	5	58	0.01	10	97	0.01	10	59	0.01
596	Proteobacteria	Alphaproteobacteria	Rhizobiales	Phyllobacteriaceae	Phyllobacterium	18	103	0.01	6	76	0.01	6	72	0.01	8	45	0.01
597	Proteobacteria	Alphaproteobacteria	Rhizobiales	Phyllobacteriaceae	Pseudaminobacter	13	47	0.01	0	0	0	7	56	0.01	0	0	0
598	Proteobacteria	Alphaproteobacteria	Rhizobiales	Phyllobacteriaceae	no_taxon	64	714	0.09	25	214	0.02	25	523	0.07	23	399	0.06
599	Proteobacteria	Alphaproteobacteria	Rhizobiales	Rhizobiaceae	Ensifer	46	140	0.02	0	0	0	2	7	0	4	12	0
600	Proteobacteria	Alphaproteobacteria	Rhizobiales	Rhizobiaceae	Kaistia	2	4	0	0	0	0	1	2	0	0	0	0
601	Proteobacteria	Alphaproteobacteria	Rhizobiales	Rhizobiaceae	Rhizobium	204	990	0.13	35	1051	0.1	28	267	0.03	51	195	0.03
602	Proteobacteria	Alphaproteobacteria	Rhizobiales	Rhizobiaceae	Shinella	16	60	0.01	2	18	0	1	2	0	1	2	0
603	Proteobacteria	Alphaproteobacteria	Rhizobiales	Rhodobiaceae	Afifella	0	0	0	0	0	0	1	2	0	0	0	0
604	Proteobacteria	Alphaproteobacteria	Rhizobiales	Rhodobiaceae	Anderseniella	4	16	0	3	33	0	0	0	0	2	20	0
605	Proteobacteria	Alphaproteobacteria	Rhizobiales	Rhodobiaceae	Parvibaculum	0	0	0	0	0	0	0	0	0	1	3	0
606	Proteobacteria	Alphaproteobacteria	Rhizobiales	Rhodobiaceae	Rhodobium	13	75	0.01	2	15	0	7	22	0	3	14	0
607	Proteobacteria	Alphaproteobacteria	Rhizobiales	Rhodobiaceae	Tepidamorphus	1	4	0	0	0	0	0	0	0	0	0	0
608	Proteobacteria	Alphaproteobacteria	Rhizobiales	Rhodobiaceae	no_taxon	0	0	0	1	3	0	0	0	0	0	0	0
609	Proteobacteria	Alphaproteobacteria	Rhizobiales	Xanthobacteraceae	Ancylobacter	2	5	0	0	0	0	1	5	0	0	0	0
610	Proteobacteria	Alphaproteobacteria	Rhizobiales	Xanthobacteraceae	Azorhizobium	3	8	0	1	2	0	1	3	0	0	0	0
611	Proteobacteria	Alphaproteobacteria	Rhizobiales	Xanthobacteraceae	Labrys	6	28	0	1	7	0	1	2	0	2	9	0
612	Proteobacteria	Alphaproteobacteria	Rhizobiales	Xanthobacteraceae	Pseudolabrys	9	27	0	1	3	0	1	3	0	1	2	0
613	Proteobacteria	Alphaproteobacteria	Rhizobiales	Xanthobacteraceae	Pseudoxanthobacter	1	5	0	0	0	0	1	3	0	0	0	0
614	Proteobacteria	Alphaproteobacteria	Rhizobiales	Xanthobacteraceae	Starkeya	1	3	0	0	0	0	0	0	0	0	0	0
615	Proteobacteria	Alphaproteobacteria	Rhizobiales	Xanthobacteraceae	Xanthobacter	5	31	0	0	0	0	0	0	0	0	0	0
616	Proteobacteria	Alphaproteobacteria	Rhizobiales	Xanthobacteraceae	no_taxon	25	425	0.06	22	435	0.04	4	191	0.02	8	79	0.01
617	Proteobacteria	Alphaproteobacteria	Rhizobiales	no_taxon	Agaricicola	2	5	0	1	2	0	2	7	0	0	0	0
618	Proteobacteria	Alphaproteobacteria	Rhizobiales	no_taxon	Bauldia	7	36	0	0	0	0	4	10	0	1	5	0
619	Proteobacteria	Alphaproteobacteria	Rhizobiales	no_taxon	Candidatus Liberibacter	3	7	0	1	2	0	1	4	0	0	0	0
620	Proteobacteria	Alphaproteobacteria	Rhizobiales	no_taxon	no_taxon	123	1184	0.16	25	309	0.03	51	755	0.1	23	156	0.02
621	Proteobacteria	Alphaproteobacteria	Rhodobacterales	Rhodobacteraceae	Amaricoccus	1	3	0	0	0	0	0	0	0	0	0	0
622	Proteobacteria	Alphaproteobacteria	Rhodobacterales	Rhodobacteraceae	Dinoroseobacter	1	7	0	0	0	0	0	0	0	0	0	0
623	Proteobacteria	Alphaproteobacteria	Rhodobacterales	Rhodobacteraceae	Gemmobacter	6	26	0	1	18	0	4	20	0	0	0	0
624	Proteobacteria	Alphaproteobacteria	Rhodobacterales	Rhodobacteraceae	Haematobacter	1	2	0	0	0	0	0	0	0	0	0	0
625	Proteobacteria	Alphaproteobacteria	Rhodobacterales	Rhodobacteraceae	Labrenzia	5	16	0	2	6	0	2	5	0	1	2	0
626	Proteobacteria	Alphaproteobacteria	Rhodobacterales	Rhodobacteraceae	Loktanella	0	0	0	0	0	0	6	42	0.01	0	0	0
627	Proteobacteria	Alphaproteobacteria	Rhodobacterales	Rhodobacteraceae	Maribius	1	10	0	0	0	0	2	50	0.01	0	0	0
628	Proteobacteria	Alphaproteobacteria	Rhodobacterales	Rhodobacteraceae	Marinovum	1	6	0	0	0	0	1	7	0	0	0	0
629	Proteobacteria	Alphaproteobacteria	Rhodobacterales	Rhodobacteraceae	Methylarcula	1	4	0	0	0	0	0	0	0	0	0	0
630	Proteobacteria	Alphaproteobacteria	Rhodobacterales	Rhodobacteraceae	Nesiotobacter	2	10	0	0	0	0	0	0	0	0	0	0
631	Proteobacteria	Alphaproteobacteria	Rhodobacterales	Rhodobacteraceae	Oceanicella	1	2	0	0	0	0	0	0	0	0	0	0
632	Proteobacteria	Alphaproteobacteria	Rhodobacterales	Rhodobacteraceae	Oceaniovalibus	4	26	0	0	0	0	5	90	0.01	0	0	0
633	Proteobacteria	Alphaproteobacteria	Rhodobacterales	Rhodobacteraceae	Octadecabacter	0	0	0	0	0	0	1	4	0	0	0	0
634	Proteobacteria	Alphaproteobacteria	Rhodobacterales	Rhodobacteraceae	Pacificibacter	1	10	0	0	0	0	1	26	0	0	0	0
635	Proteobacteria	Alphaproteobacteria	Rhodobacterales	Rhodobacteraceae	Pannonibacter	4	15	0	0	0	0	1	2	0	2	6	0
636	Proteobacteria	Alphaproteobacteria	Rhodobacterales	Rhodobacteraceae	Paracoccus	106	677	0.09	0	0	0	154	2597	0.33	0	0	0
637	Proteobacteria	Alphaproteobacteria	Rhodobacterales	Rhodobacteraceae	Pelagicola	0	0	0	0	0	0	1	6	0	0	0	0
638	Proteobacteria	Alphaproteobacteria	Rhodobacterales	Rhodobacteraceae	Profundibacterium	2	11	0	0	0	0	2	36	0	0	0	0
639	Proteobacteria	Alphaproteobacteria	Rhodobacterales	Rhodobacteraceae	Pseudorhodobacter	1	4	0	0	0	0	0	0	0	0	0	0
640	Proteobacteria	Alphaproteobacteria	Rhodobacterales	Rhodobacteraceae	Pseudovibrio	5	13	0	1	7	0	0	0	0	2	5	0
641	Proteobacteria	Alphaproteobacteria	Rhodobacterales	Rhodobacteraceae	Rhodobacter	19	65	0.01	4	21	0	49	215	0.03	3	29	0
642	Proteobacteria	Alphaproteobacteria	Rhodobacterales	Rhodobacteraceae	Rhodothalassium	1	2	0	0	0	0	0	0	0	0	0	0
643	Proteobacteria	Alphaproteobacteria	Rhodobacterales	Rhodobacteraceae	Rhodovulum	7	98	0.01	3	27	0	8	138	0.02	2	9	0
644	Proteobacteria	Alphaproteobacteria	Rhodobacterales	Rhodobacteraceae	Roseibacterium	1	2	0	0	0	0	0	0	0	0	0	0
645	Proteobacteria	Alphaproteobacteria	Rhodobacterales	Rhodobacteraceae	Roseicyclus	1	2	0	0	0	0	0	0	0	0	0	0
646	Proteobacteria	Alphaproteobacteria	Rhodobacterales	Rhodobacteraceae	Roseinatronobacter	0	0	0	0	0	0	1	4	0	0	0	0
647	Proteobacteria	Alphaproteobacteria	Rhodobacterales	Rhodobacteraceae	Roseivivax	0	0	0	0	0	0	1	6	0	0	0	0
648	Proteobacteria	Alphaproteobacteria	Rhodobacterales	Rhodobacteraceae	Roseovarius	1	33	0	0	0	0	1	2	0	0	0	0
649	Proteobacteria	Alphaproteobacteria	Rhodobacterales	Rhodobacteraceae	Rubrimonas	1	3	0	0	0	0	0	0	0	0	0	0
650	Proteobacteria	Alphaproteobacteria	Rhodobacterales	Rhodobacteraceae	Ruegeria	2	64	0.01	0	0	0	0	0	0	0	0	0
651	Proteobacteria	Alphaproteobacteria	Rhodobacterales	Rhodobacteraceae	Sediminimonas	1	3	0	0	0	0	1	5	0	0	0	0
652	Proteobacteria	Alphaproteobacteria	Rhodobacterales	Rhodobacteraceae	Stappia	1	2	0	0	0	0	0	0	0	0	0	0
653	Proteobacteria	Alphaproteobacteria	Rhodobacterales	Rhodobacteraceae	Sulfitobacter	0	0	0	0	0	0	1	26	0	0	0	0
654	Proteobacteria	Alphaproteobacteria	Rhodobacterales	Rhodobacteraceae	Tateyamaria	0	0	0	0	0	0	2	16	0	0	0	0
655	Proteobacteria	Alphaproteobacteria	Rhodobacterales	Rhodobacteraceae	Thalassobius	0	0	0	0	0	0	2	6	0	0	0	0
656	Proteobacteria	Alphaproteobacteria	Rhodobacterales	Rhodobacteraceae	Thioclava	3	15	0	0	0	0	4	15	0	0	0	0
657	Proteobacteria	Alphaproteobacteria	Rhodobacterales	Rhodobacteraceae	Tranquillimonas	1	2	0	0	0	0	0	0	0	0	0	0
658	Proteobacteria	Alphaproteobacteria	Rhodobacterales	Rhodobacteraceae	Tropicimonas	1	3	0	0	0	0	0	0	0	0	0	0
659	Proteobacteria	Alphaproteobacteria	Rhodobacterales	Rhodobacteraceae	Wenxinia	1	2	0	0	0	0	4	15	0	0	0	0
660	Proteobacteria	Alphaproteobacteria	Rhodobacterales	Rhodobacteraceae	Yangia	0	0	0	0	0	0	1	2	0	0	0	0
661	Proteobacteria	Alphaproteobacteria	Rhodobacterales	Rhodobacteraceae	no_taxon	53	388	0.05	10	91	0.01	43	298	0.04	6	63	0.01
662	Proteobacteria	Alphaproteobacteria	Rhodospirillales	Acetobacteraceae	Acetobacter	3	294	0.04	2	241	0.02	2	194	0.02	2	133	0.02
663	Proteobacteria	Alphaproteobacteria	Rhodospirillales	Acetobacteraceae	Acidiphilium	2	18	0	3	11	0	1	5	0	1	4	0
664	Proteobacteria	Alphaproteobacteria	Rhodospirillales	Acetobacteraceae	Acidocella	1	3	0	0	0	0	2	4	0	0	0	0
665	Proteobacteria	Alphaproteobacteria	Rhodospirillales	Acetobacteraceae	Asaia	1	3	0	1	2	0	2	13	0	0	0	0
666	Proteobacteria	Alphaproteobacteria	Rhodospirillales	Acetobacteraceae	Gluconacetobacter	0	0	0	0	0	0	1	2	0	0	0	0
667	Proteobacteria	Alphaproteobacteria	Rhodospirillales	Acetobacteraceae	Rhodovastum	1	12	0	1	22	0	1	17	0	1	14	0
668	Proteobacteria	Alphaproteobacteria	Rhodospirillales	Acetobacteraceae	Roseococcus	0	0	0	1	2	0	0	0	0	0	0	0
669	Proteobacteria	Alphaproteobacteria	Rhodospirillales	Acetobacteraceae	no_taxon	6	40	0.01	2	17	0	3	13	0	1	12	0
670	Proteobacteria	Alphaproteobacteria	Rhodospirillales	Rhodospirillaceae	Azospirillum	12	119	0.02	0	0	0	4	114	0.01	1	9	0
671	Proteobacteria	Alphaproteobacteria	Rhodospirillales	Rhodospirillaceae	Defluviicoccus	12	55	0.01	1	13	0	2	4	0	2	7	0
672	Proteobacteria	Alphaproteobacteria	Rhodospirillales	Rhodospirillaceae	Dongia	1	14	0	1	8	0	1	10	0	0	0	0
673	Proteobacteria	Alphaproteobacteria	Rhodospirillales	Rhodospirillaceae	Ferrovibrio	0	0	0	0	0	0	1	2	0	0	0	0
674	Proteobacteria	Alphaproteobacteria	Rhodospirillales	Rhodospirillaceae	Fodinicurvata	0	0	0	0	0	0	1	2	0	0	0	0
675	Proteobacteria	Alphaproteobacteria	Rhodospirillales	Rhodospirillaceae	Magnetospira	12	37	0	2	21	0	2	5	0	1	2	0
676	Proteobacteria	Alphaproteobacteria	Rhodospirillales	Rhodospirillaceae	Magnetospirillum	0	0	0	0	0	0	1	2	0	0	0	0
677	Proteobacteria	Alphaproteobacteria	Rhodospirillales	Rhodospirillaceae	Nisaea	0	0	0	1	8	0	0	0	0	1	7	0
678	Proteobacteria	Alphaproteobacteria	Rhodospirillales	Rhodospirillaceae	Novispirillum	0	0	0	0	0	0	1	2	0	1	4	0
679	Proteobacteria	Alphaproteobacteria	Rhodospirillales	Rhodospirillaceae	Pelagibius	0	0	0	1	3	0	1	3	0	0	0	0
680	Proteobacteria	Alphaproteobacteria	Rhodospirillales	Rhodospirillaceae	Phaeospirillum	1	4	0	0	0	0	0	0	0	0	0	0
681	Proteobacteria	Alphaproteobacteria	Rhodospirillales	Rhodospirillaceae	Rhodocista	1	2	0	0	0	0	0	0	0	0	0	0
682	Proteobacteria	Alphaproteobacteria	Rhodospirillales	Rhodospirillaceae	Rhodovibrio	3	8	0	0	0	0	1	2	0	0	0	0
683	Proteobacteria	Alphaproteobacteria	Rhodospirillales	Rhodospirillaceae	Roseospira	0	0	0	0	0	0	1	6	0	0	0	0
684	Proteobacteria	Alphaproteobacteria	Rhodospirillales	Rhodospirillaceae	Skermanella	5	38	0.01	0	0	0	1	3	0	1	2	0
685	Proteobacteria	Alphaproteobacteria	Rhodospirillales	Rhodospirillaceae	Telmatospirillum	0	0	0	1	4	0	1	2	0	0	0	0
686	Proteobacteria	Alphaproteobacteria	Rhodospirillales	Rhodospirillaceae	Thalassospira	1	2	0	0	0	0	2	4	0	0	0	0
687	Proteobacteria	Alphaproteobacteria	Rhodospirillales	Rhodospirillaceae	no_taxon	14	90	0.01	8	59	0.01	10	41	0.01	2	19	0
688	Proteobacteria	Alphaproteobacteria	Rhodospirillales	no_taxon	Candidatus Alysiosphaera	0	0	0	1	9	0	0	0	0	0	0	0
689	Proteobacteria	Alphaproteobacteria	Rhodospirillales	no_taxon	Reyranella	2	47	0.01	1	7	0	1	26	0	1	3	0
690	Proteobacteria	Alphaproteobacteria	Rhodospirillales	no_taxon	no_taxon	20	99	0.01	7	30	0	5	18	0	1	8	0
691	Proteobacteria	Alphaproteobacteria	Rickettsiales	Rickettsiaceae	Orientia	0	0	0	0	0	0	1	2	0	0	0	0
692	Proteobacteria	Alphaproteobacteria	Rickettsiales	Rickettsiaceae	Rickettsia	0	0	0	0	0	0	1	3	0	0	0	0
693	Proteobacteria	Alphaproteobacteria	Rickettsiales	no_taxon	Candidatus Odyssella	0	0	0	0	0	0	1	2	0	0	0	0
694	Proteobacteria	Alphaproteobacteria	Rickettsiales	no_taxon	no_taxon	17	107	0.01	2	67	0.01	8	52	0.01	4	15	0
695	Proteobacteria	Alphaproteobacteria	Sneathiellales	Sneathiellaceae	Sneathiella	1	3	0	0	0	0	1	4	0	0	0	0
696	Proteobacteria	Alphaproteobacteria	Sphingomonadales	Erythrobacteraceae	Altererythrobacter	11	65	0.01	60	1400	0.13	33	162	0.02	45	521	0.08
697	Proteobacteria	Alphaproteobacteria	Sphingomonadales	Erythrobacteraceae	Croceicoccus	3	20	0	6	137	0.01	4	62	0.01	7	70	0.01
698	Proteobacteria	Alphaproteobacteria	Sphingomonadales	Erythrobacteraceae	Erythrobacter	15	54	0.01	147	4537	0.43	38	247	0.03	108	1480	0.23
699	Proteobacteria	Alphaproteobacteria	Sphingomonadales	Erythrobacteraceae	Porphyrobacter	8	33	0	34	561	0.05	15	94	0.01	23	232	0.04
700	Proteobacteria	Alphaproteobacteria	Sphingomonadales	Erythrobacteraceae	no_taxon	37	382	0.05	91	2088	0.2	51	895	0.11	70	866	0.13
701	Proteobacteria	Alphaproteobacteria	Sphingomonadales	Sphingomonadaceae	Blastomonas	9	39	0.01	17	175	0.02	8	37	0	18	105	0.02
702	Proteobacteria	Alphaproteobacteria	Sphingomonadales	Sphingomonadaceae	Novosphingobium	101	539	0.07	217	2173	0.21	199	3402	0.44	177	1408	0.22
703	Proteobacteria	Alphaproteobacteria	Sphingomonadales	Sphingomonadaceae	Parasphingopyxis	2	8	0	0	0	0	1	4	0	1	2	0
704	Proteobacteria	Alphaproteobacteria	Sphingomonadales	Sphingomonadaceae	Sandaracinobacter	5	43	0.01	1	35	0	5	27	0	2	14	0
705	Proteobacteria	Alphaproteobacteria	Sphingomonadales	Sphingomonadaceae	Sandarakinorhabdus	9	76	0.01	5	43	0	13	60	0.01	4	34	0.01
706	Proteobacteria	Alphaproteobacteria	Sphingomonadales	Sphingomonadaceae	Sphingobium	38	366	0.05	60	529	0.05	105	908	0.12	36	381	0.06
707	Proteobacteria	Alphaproteobacteria	Sphingomonadales	Sphingomonadaceae	Sphingomonas	658	5764	0.76	260	4050	0.39	947	26768	3.43	189	2473	0.38
708	Proteobacteria	Alphaproteobacteria	Sphingomonadales	Sphingomonadaceae	Sphingopyxis	50	227	0.03	102	1385	0.13	106	782	0.1	120	1866	0.29
709	Proteobacteria	Alphaproteobacteria	Sphingomonadales	Sphingomonadaceae	Sphingosinicella	1	4	0	2	4	0	4	29	0	1	3	0
710	Proteobacteria	Alphaproteobacteria	Sphingomonadales	Sphingomonadaceae	Stakelama	0	0	0	0	0	0	1	5	0	0	0	0
711	Proteobacteria	Alphaproteobacteria	Sphingomonadales	Sphingomonadaceae	Zymomonas	11	150	0.02	17	769	0.07	14	121	0.02	17	585	0.09
712	Proteobacteria	Alphaproteobacteria	Sphingomonadales	Sphingomonadaceae	no_taxon	0	0	0	2	23	0	0	0	0	2	10	0
713	Proteobacteria	Alphaproteobacteria	Sphingomonadales	no_taxon	Kiloniella	1	2	0	3	25	0	0	0	0	1	2	0
714	Proteobacteria	Alphaproteobacteria	Sphingomonadales	no_taxon	no_taxon	63	437	0.06	85	1388	0.13	146	1287	0.16	74	875	0.14
715	Proteobacteria	Alphaproteobacteria	no_taxon	no_taxon	no_taxon	35	153	0.02	12	116	0.01	20	106	0.01	10	46	0.01
716	Proteobacteria	Betaproteobacteria	Burkholderiales	Alcaligenaceae	Achromobacter	17	278	0.04	16	340	0.03	19	409	0.05	17	306	0.05
717	Proteobacteria	Betaproteobacteria	Burkholderiales	Alcaligenaceae	Alcaligenes	1	21	0	1	28	0	1	111	0.01	1	104	0.02
718	Proteobacteria	Betaproteobacteria	Burkholderiales	Alcaligenaceae	Castellaniella	1	10	0	0	0	0	0	0	0	0	0	0
719	Proteobacteria	Betaproteobacteria	Burkholderiales	Alcaligenaceae	Derxia	0	0	0	0	0	0	0	0	0	1	2	0
720	Proteobacteria	Betaproteobacteria	Burkholderiales	Alcaligenaceae	Parasutterella	1	42	0.01	1	12	0	2	40	0.01	2	30	0
721	Proteobacteria	Betaproteobacteria	Burkholderiales	Alcaligenaceae	Pusillimonas	1	21	0	1	6	0	1	17	0	0	0	0
722	Proteobacteria	Betaproteobacteria	Burkholderiales	Alcaligenaceae	Sutterella	0	0	0	1	3	0	1	2	0	0	0	0
723	Proteobacteria	Betaproteobacteria	Burkholderiales	Alcaligenaceae	no_taxon	3	11	0	1	17	0	4	37	0	8	33	0.01
724	Proteobacteria	Betaproteobacteria	Burkholderiales	Burkholderiaceae	Burkholderia	12	160	0.02	4	87	0.01	18	106	0.01	15	74	0.01
725	Proteobacteria	Betaproteobacteria	Burkholderiales	Burkholderiaceae	Cupriavidus	3	19	0	1	14	0	1	60	0.01	1	59	0.01
726	Proteobacteria	Betaproteobacteria	Burkholderiales	Burkholderiaceae	Lautropia	1	4	0	0	0	0	2	4	0	1	6	0
727	Proteobacteria	Betaproteobacteria	Burkholderiales	Burkholderiaceae	Limnobacter	4	30	0	0	0	0	4	16	0	3	63	0.01
728	Proteobacteria	Betaproteobacteria	Burkholderiales	Burkholderiaceae	Pandoraea	0	0	0	0	0	0	1	3	0	0	0	0
729	Proteobacteria	Betaproteobacteria	Burkholderiales	Burkholderiaceae	Polynucleobacter	1	2	0	0	0	0	2	5	0	3	9	0
730	Proteobacteria	Betaproteobacteria	Burkholderiales	Burkholderiaceae	Ralstonia	39	206	0.03	15	151	0.01	6	226	0.03	11	130	0.02
731	Proteobacteria	Betaproteobacteria	Burkholderiales	Comamonadaceae	Acidovorax	96	720	0.1	79	451	0.04	253	2513	0.32	218	1866	0.29
732	Proteobacteria	Betaproteobacteria	Burkholderiales	Comamonadaceae	Alicycliphilus	4	11	0	1	5	0	8	31	0	8	31	0
733	Proteobacteria	Betaproteobacteria	Burkholderiales	Comamonadaceae	Aquabacterium	13	51	0.01	1	2	0	16	138	0.02	22	185	0.03
734	Proteobacteria	Betaproteobacteria	Burkholderiales	Comamonadaceae	Azohydromonas	0	0	0	0	0	0	1	2	0	3	11	0
735	Proteobacteria	Betaproteobacteria	Burkholderiales	Comamonadaceae	Brachymonas	10	43	0.01	3	18	0	21	184	0.02	15	109	0.02
736	Proteobacteria	Betaproteobacteria	Burkholderiales	Comamonadaceae	Caenimonas	5	16	0	8	27	0	20	129	0.02	21	136	0.02
737	Proteobacteria	Betaproteobacteria	Burkholderiales	Comamonadaceae	Chlorochromatium	8	40	0.01	9	46	0	26	217	0.03	22	152	0.02
738	Proteobacteria	Betaproteobacteria	Burkholderiales	Comamonadaceae	Comamonas	36	164	0.02	21	97	0.01	112	1019	0.13	91	721	0.11
739	Proteobacteria	Betaproteobacteria	Burkholderiales	Comamonadaceae	Curvibacter	9	42	0.01	10	53	0.01	21	181	0.02	18	198	0.03
740	Proteobacteria	Betaproteobacteria	Burkholderiales	Comamonadaceae	Delftia	90	4691	0.62	91	5007	0.48	92	19919	2.55	92	16988	2.64
741	Proteobacteria	Betaproteobacteria	Burkholderiales	Comamonadaceae	Diaphorobacter	10	46	0.01	3	15	0	35	231	0.03	24	146	0.02
742	Proteobacteria	Betaproteobacteria	Burkholderiales	Comamonadaceae	Giesbergeria	0	0	0	0	0	0	1	2	0	0	0	0
743	Proteobacteria	Betaproteobacteria	Burkholderiales	Comamonadaceae	Hydrogenophaga	49	266	0.04	33	189	0.02	88	1120	0.14	65	793	0.12
744	Proteobacteria	Betaproteobacteria	Burkholderiales	Comamonadaceae	Hylemonella	2	8	0	1	8	0	8	195	0.02	3	61	0.01
745	Proteobacteria	Betaproteobacteria	Burkholderiales	Comamonadaceae	Ideonella	0	0	0	0	0	0	1	4	0	11	79	0.01
746	Proteobacteria	Betaproteobacteria	Burkholderiales	Comamonadaceae	Inhella	1	4	0	0	0	0	1	2	0	3	16	0
747	Proteobacteria	Betaproteobacteria	Burkholderiales	Comamonadaceae	Lampropedia	1	6	0	1	2	0	3	20	0	1	8	0
748	Proteobacteria	Betaproteobacteria	Burkholderiales	Comamonadaceae	Leptothrix	2	7	0	1	3	0	13	78	0.01	46	284	0.04
749	Proteobacteria	Betaproteobacteria	Burkholderiales	Comamonadaceae	Limnohabitans	32	117	0.02	24	142	0.01	111	765	0.1	112	842	0.13
750	Proteobacteria	Betaproteobacteria	Burkholderiales	Comamonadaceae	Macromonas	1	3	0	0	0	0	1	3	0	1	4	0
751	Proteobacteria	Betaproteobacteria	Burkholderiales	Comamonadaceae	Malikia	1	2	0	0	0	0	2	6	0	1	7	0
752	Proteobacteria	Betaproteobacteria	Burkholderiales	Comamonadaceae	Methylibium	0	0	0	0	0	0	0	0	0	3	10	0
753	Proteobacteria	Betaproteobacteria	Burkholderiales	Comamonadaceae	Mitsuaria	1	5	0	2	12	0	2	19	0	8	55	0.01
754	Proteobacteria	Betaproteobacteria	Burkholderiales	Comamonadaceae	Ottowia	10	56	0.01	1	2	0	39	1491	0.19	12	96	0.01
755	Proteobacteria	Betaproteobacteria	Burkholderiales	Comamonadaceae	Paucibacter	8	32	0	7	22	0	12	89	0.01	22	267	0.04
756	Proteobacteria	Betaproteobacteria	Burkholderiales	Comamonadaceae	Pelomonas	23	110	0.01	6	23	0	14	88	0.01	47	1564	0.24
757	Proteobacteria	Betaproteobacteria	Burkholderiales	Comamonadaceae	Piscinibacter	0	0	0	1	2	0	0	0	0	0	0	0
758	Proteobacteria	Betaproteobacteria	Burkholderiales	Comamonadaceae	Polaromonas	30	117	0.02	17	110	0.01	75	615	0.08	76	570	0.09
759	Proteobacteria	Betaproteobacteria	Burkholderiales	Comamonadaceae	Pseudacidovorax	3	37	0	3	37	0	3	120	0.02	3	123	0.02
760	Proteobacteria	Betaproteobacteria	Burkholderiales	Comamonadaceae	Pseudorhodoferax	4	12	0	1	3	0	20	83	0.01	16	85	0.01
761	Proteobacteria	Betaproteobacteria	Burkholderiales	Comamonadaceae	Ramlibacter	8	35	0	6	36	0	27	340	0.04	26	178	0.03
762	Proteobacteria	Betaproteobacteria	Burkholderiales	Comamonadaceae	Rhizobacter	15	65	0.01	11	51	0	26	273	0.03	35	332	0.05
763	Proteobacteria	Betaproteobacteria	Burkholderiales	Comamonadaceae	Rhodoferax	1	2	0	0	0	0	4	18	0	4	17	0
764	Proteobacteria	Betaproteobacteria	Burkholderiales	Comamonadaceae	Roseateles	14	89	0.01	12	44	0	26	250	0.03	34	516	0.08
765	Proteobacteria	Betaproteobacteria	Burkholderiales	Comamonadaceae	Rubrivivax	0	0	0	0	0	0	2	5	0	9	41	0.01
766	Proteobacteria	Betaproteobacteria	Burkholderiales	Comamonadaceae	Schlegelella	0	0	0	0	0	0	0	0	0	1	3	0
767	Proteobacteria	Betaproteobacteria	Burkholderiales	Comamonadaceae	Simplicispira	23	170	0.02	19	148	0.01	50	797	0.1	47	656	0.1
768	Proteobacteria	Betaproteobacteria	Burkholderiales	Comamonadaceae	Sphaerotilus	4	10	0	2	7	0	10	69	0.01	18	118	0.02
769	Proteobacteria	Betaproteobacteria	Burkholderiales	Comamonadaceae	Tepidicella	2	15	0	2	7	0	8	59	0.01	5	32	0
770	Proteobacteria	Betaproteobacteria	Burkholderiales	Comamonadaceae	Tepidimonas	1	3	0	0	0	0	1	6	0	0	0	0
771	Proteobacteria	Betaproteobacteria	Burkholderiales	Comamonadaceae	Variovorax	90	1390	0.18	69	838	0.08	219	4186	0.54	174	2832	0.44
772	Proteobacteria	Betaproteobacteria	Burkholderiales	Comamonadaceae	Verminephrobacter	1	5	0	0	0	0	5	24	0	4	19	0
773	Proteobacteria	Betaproteobacteria	Burkholderiales	Comamonadaceae	Xenophilus	3	10	0	5	16	0	15	192	0.02	10	55	0.01
774	Proteobacteria	Betaproteobacteria	Burkholderiales	Comamonadaceae	Xylophilus	2	4	0	3	12	0	6	70	0.01	6	44	0.01
775	Proteobacteria	Betaproteobacteria	Burkholderiales	Comamonadaceae	no_taxon	150	776	0.1	116	724	0.07	405	3514	0.45	419	3086	0.48
776	Proteobacteria	Betaproteobacteria	Burkholderiales	Oxalobacteraceae	Herbaspirillum	5	12	0	0	0	0	2	7	0	2	8	0
777	Proteobacteria	Betaproteobacteria	Burkholderiales	Oxalobacteraceae	Janthinobacterium	1	5	0	1	7	0	2	24	0	2	7	0
778	Proteobacteria	Betaproteobacteria	Burkholderiales	Oxalobacteraceae	Massilia	40	639	0.08	17	346	0.03	37	836	0.11	33	620	0.1
779	Proteobacteria	Betaproteobacteria	Burkholderiales	Oxalobacteraceae	Undibacterium	5	59	0.01	1	12	0	5	52	0.01	1	35	0.01
780	Proteobacteria	Betaproteobacteria	Burkholderiales	Oxalobacteraceae	no_taxon	0	0	0	0	0	0	1	4	0	0	0	0
781	Proteobacteria	Betaproteobacteria	Burkholderiales	no_taxon	Thiomonas	0	0	0	0	0	0	1	3	0	2	8	0
782	Proteobacteria	Betaproteobacteria	Hydrogenophilales	Hydrogenophilaceae	Ferritrophicum	1	13	0	0	0	0	0	0	0	0	0	0
783	Proteobacteria	Betaproteobacteria	Hydrogenophilales	Hydrogenophilaceae	Hydrogenophilus	1	2	0	1	3	0	1	30	0	0	0	0
784	Proteobacteria	Betaproteobacteria	Hydrogenophilales	Hydrogenophilaceae	Sulfuricella	1	18	0	0	0	0	2	25	0	0	0	0
785	Proteobacteria	Betaproteobacteria	Hydrogenophilales	Hydrogenophilaceae	Thiobacillus	3	22	0	3	18	0	1	2	0	3	16	0
786	Proteobacteria	Betaproteobacteria	Hydrogenophilales	Hydrogenophilaceae	no_taxon	4	11	0	0	0	0	3	15	0	2	9	0
787	Proteobacteria	Betaproteobacteria	Methylophilales	Methylophilaceae	Methylophilus	0	0	0	0	0	0	1	15	0	0	0	0
788	Proteobacteria	Betaproteobacteria	Methylophilales	Methylophilaceae	Methylotenera	1	9	0	1	85	0.01	0	0	0	0	0	0
789	Proteobacteria	Betaproteobacteria	Methylophilales	Methylophilaceae	no_taxon	6	36	0	5	52	0	8	115	0.01	3	71	0.01
790	Proteobacteria	Betaproteobacteria	Neisseriales	Neisseriaceae	Alysiella	0	0	0	0	0	0	0	0	0	1	5	0
791	Proteobacteria	Betaproteobacteria	Neisseriales	Neisseriaceae	Conchiformibius	1	5	0	0	0	0	0	0	0	0	0	0
792	Proteobacteria	Betaproteobacteria	Neisseriales	Neisseriaceae	Formivibrio	1	5	0	0	0	0	1	8	0	0	0	0
793	Proteobacteria	Betaproteobacteria	Neisseriales	Neisseriaceae	Leeia	0	0	0	0	0	0	1	2	0	1	7	0
794	Proteobacteria	Betaproteobacteria	Neisseriales	Neisseriaceae	Neisseria	21	260	0.03	3	38	0	2	114	0.01	1	19	0
795	Proteobacteria	Betaproteobacteria	Neisseriales	Neisseriaceae	Vitreoscilla	1	5	0	0	0	0	0	0	0	0	0	0
796	Proteobacteria	Betaproteobacteria	Neisseriales	Neisseriaceae	no_taxon	4	224	0.03	2	135	0.01	4	63	0.01	3	51	0.01
797	Proteobacteria	Betaproteobacteria	Nitrosomonadales	Gallionellaceae	Candidatus Nitrotoga	1	4	0	0	0	0	2	20	0	1	6	0
798	Proteobacteria	Betaproteobacteria	Nitrosomonadales	Gallionellaceae	Sideroxydans	1	5	0	0	0	0	0	0	0	1	2	0
799	Proteobacteria	Betaproteobacteria	Nitrosomonadales	Gallionellaceae	no_taxon	2	9	0	2	78	0.01	2	8	0	1	40	0.01
800	Proteobacteria	Betaproteobacteria	Nitrosomonadales	Nitrosomonadaceae	Candidatus Branchiomonas	0	0	0	0	0	0	3	18	0	0	0	0
801	Proteobacteria	Betaproteobacteria	Nitrosomonadales	Nitrosomonadaceae	Nitrosomonas	2	11	0	1	53	0.01	2	40	0.01	1	4	0
802	Proteobacteria	Betaproteobacteria	Nitrosomonadales	Nitrosomonadaceae	no_taxon	13	78	0.01	14	103	0.01	20	227	0.03	14	61	0.01
803	Proteobacteria	Betaproteobacteria	Rhodocyclales	Rhodocyclaceae	Azoarcus	6	57	0.01	2	22	0	5	47	0.01	3	27	0
804	Proteobacteria	Betaproteobacteria	Rhodocyclales	Rhodocyclaceae	Azospira	8	55	0.01	3	8	0	7	34	0	5	47	0.01
805	Proteobacteria	Betaproteobacteria	Rhodocyclales	Rhodocyclaceae	Dechloromonas	1	4	0	3	77	0.01	5	39	0	5	36	0.01
806	Proteobacteria	Betaproteobacteria	Rhodocyclales	Rhodocyclaceae	Georgfuchsia	0	0	0	0	0	0	0	0	0	1	5	0
807	Proteobacteria	Betaproteobacteria	Rhodocyclales	Rhodocyclaceae	Sterolibacterium	0	0	0	0	0	0	1	2	0	1	8	0
808	Proteobacteria	Betaproteobacteria	Rhodocyclales	Rhodocyclaceae	Sulfuritalea	2	12	0	2	13	0	2	14	0	2	13	0
809	Proteobacteria	Betaproteobacteria	Rhodocyclales	Rhodocyclaceae	Thauera	4	25	0	2	42	0	3	33	0	2	9	0
810	Proteobacteria	Betaproteobacteria	Rhodocyclales	Rhodocyclaceae	Uliginosibacterium	1	2	0	0	0	0	0	0	0	0	0	0
811	Proteobacteria	Betaproteobacteria	Rhodocyclales	Rhodocyclaceae	Zoogloea	4	11	0	1	2	0	6	51	0.01	0	0	0
812	Proteobacteria	Betaproteobacteria	Rhodocyclales	Rhodocyclaceae	no_taxon	7	38	0.01	2	18	0	4	35	0	7	41	0.01
813	Proteobacteria	Betaproteobacteria	no_taxon	no_taxon	no_taxon	26	244	0.03	20	516	0.05	26	478	0.06	23	424	0.07
814	Proteobacteria	Deltaproteobacteria	Bdellovibrionales	Bacteriovoracaceae	Peredibacter	0	0	0	0	0	0	1	2	0	0	0	0
815	Proteobacteria	Deltaproteobacteria	Bdellovibrionales	Bacteriovoracaceae	no_taxon	0	0	0	1	2	0	1	6	0	2	7	0
816	Proteobacteria	Deltaproteobacteria	Bdellovibrionales	Bdellovibrionaceae	Bdellovibrio	0	0	0	0	0	0	1	10	0	0	0	0
817	Proteobacteria	Deltaproteobacteria	Bdellovibrionales	Bdellovibrionaceae	no_taxon	4	11	0	1	3	0	0	0	0	0	0	0
818	Proteobacteria	Deltaproteobacteria	Desulfarculales	Desulfarculaceae	no_taxon	2	5	0	0	0	0	0	0	0	0	0	0
819	Proteobacteria	Deltaproteobacteria	Desulfobacterales	Desulfobacteraceae	Desulfobotulus	0	0	0	1	2	0	0	0	0	0	0	0
820	Proteobacteria	Deltaproteobacteria	Desulfobacterales	Desulfobacteraceae	Desulfocella	0	0	0	1	3	0	0	0	0	0	0	0
821	Proteobacteria	Deltaproteobacteria	Desulfobacterales	Desulfobacteraceae	no_taxon	0	0	0	0	0	0	2	6	0	1	2	0
822	Proteobacteria	Deltaproteobacteria	Desulfobacterales	Desulfobulbaceae	Desulfobulbus	4	51	0.01	2	12	0	4	65	0.01	2	63	0.01
823	Proteobacteria	Deltaproteobacteria	Desulfobacterales	Desulfobulbaceae	Desulfocapsa	2	29	0	2	34	0	3	9	0	1	2	0
824	Proteobacteria	Deltaproteobacteria	Desulfobacterales	Desulfobulbaceae	no_taxon	2	20	0	0	0	0	1	5	0	2	4	0
825	Proteobacteria	Deltaproteobacteria	Desulfobacterales	Nitrospinaceae	Candidatus Entotheonella	1	4	0	1	49	0	2	12	0	0	0	0
826	Proteobacteria	Deltaproteobacteria	Desulfobacterales	Nitrospinaceae	no_taxon	0	0	0	0	0	0	0	0	0	1	2	0
827	Proteobacteria	Deltaproteobacteria	Desulfovibrionales	Desulfomicrobiaceae	Desulfomicrobium	2	19	0	2	17	0	2	17	0	2	11	0
828	Proteobacteria	Deltaproteobacteria	Desulfovibrionales	Desulfovibrionaceae	Desulfovibrio	6	22	0	2	39	0	4	41	0.01	3	15	0
829	Proteobacteria	Deltaproteobacteria	Desulfovibrionales	Desulfovibrionaceae	no_taxon	2	5	0	0	0	0	0	0	0	0	0	0
830	Proteobacteria	Deltaproteobacteria	Desulfurellales	Desulfurellaceae	no_taxon	1	21	0	0	0	0	1	5	0	0	0	0
831	Proteobacteria	Deltaproteobacteria	Desulfuromonadales	Desulfuromonadaceae	Desulfuromonas	4	262	0.03	2	189	0.02	4	301	0.04	2	109	0.02
832	Proteobacteria	Deltaproteobacteria	Desulfuromonadales	Geobacteraceae	Geobacter	2	19	0	1	6	0	5	147	0.02	0	0	0
833	Proteobacteria	Deltaproteobacteria	Desulfuromonadales	Geobacteraceae	Geothermobacter	2	8	0	0	0	0	0	0	0	0	0	0
834	Proteobacteria	Deltaproteobacteria	Desulfuromonadales	no_taxon	no_taxon	13	53	0.01	2	19	0	2	56	0.01	3	14	0
835	Proteobacteria	Deltaproteobacteria	Myxococcales	Cystobacteraceae	Anaeromyxobacter	1	3	0	0	0	0	0	0	0	0	0	0
836	Proteobacteria	Deltaproteobacteria	Myxococcales	Phaselicystidaceae	Phaselicystis	1	2	0	0	0	0	0	0	0	0	0	0
837	Proteobacteria	Deltaproteobacteria	Myxococcales	Polyangiaceae	Sorangium	1	4	0	0	0	0	0	0	0	1	2	0
838	Proteobacteria	Deltaproteobacteria	Myxococcales	Sandaracinaceae	no_taxon	2	139	0.02	1	23	0	1	18	0	1	19	0
839	Proteobacteria	Deltaproteobacteria	Myxococcales	no_taxon	Haliangium	4	18	0	1	22	0	1	3	0	2	4	0
840	Proteobacteria	Deltaproteobacteria	Myxococcales	no_taxon	no_taxon	10	76	0.01	5	52	0	8	47	0.01	3	29	0
841	Proteobacteria	Deltaproteobacteria	Syntrophobacterales	Syntrophaceae	Smithella	7	143	0.02	3	27	0	3	60	0.01	2	24	0
842	Proteobacteria	Deltaproteobacteria	Syntrophobacterales	Syntrophaceae	Syntrophus	1	5	0	0	0	0	0	0	0	0	0	0
843	Proteobacteria	Deltaproteobacteria	Syntrophobacterales	Syntrophobacteraceae	no_taxon	1	4	0	0	0	0	0	0	0	0	0	0
844	Proteobacteria	Deltaproteobacteria	no_taxon	Syntrophorhabdaceae	Syntrophorhabdus	1	3	0	0	0	0	1	5	0	0	0	0
845	Proteobacteria	Deltaproteobacteria	no_taxon	no_taxon	no_taxon	10	43	0.01	10	63	0.01	3	83	0.01	6	25	0
846	Proteobacteria	Epsilonproteobacteria	Campylobacterales	Campylobacteraceae	Arcobacter	2	8	0	3	22	0	2	17	0	0	0	0
847	Proteobacteria	Epsilonproteobacteria	Campylobacterales	Helicobacteraceae	Helicobacter	1	8	0	0	0	0	0	0	0	0	0	0
848	Proteobacteria	Epsilonproteobacteria	Campylobacterales	Helicobacteraceae	Sulfuricurvum	0	0	0	1	10	0	2	6	0	0	0	0
849	Proteobacteria	Epsilonproteobacteria	Campylobacterales	Helicobacteraceae	Sulfurimonas	1	16	0	1	7	0	1	7	0	0	0	0
850	Proteobacteria	Epsilonproteobacteria	no_taxon	no_taxon	no_taxon	0	0	0	0	0	0	1	3	0	0	0	0
851	Proteobacteria	Gammaproteobacteria	Acidithiobacillales	Acidithiobacillaceae	Acidithiobacillus	2	7	0	0	0	0	0	0	0	1	3	0
852	Proteobacteria	Gammaproteobacteria	Acidithiobacillales	no_taxon	no_taxon	6	32	0	5	377	0.04	5	44	0.01	4	36	0.01
853	Proteobacteria	Gammaproteobacteria	Aeromonadales	Aeromonadaceae	Aeromonas	15	812	0.11	37	1647	0.16	27	1281	0.16	12	1777	0.28
854	Proteobacteria	Gammaproteobacteria	Aeromonadales	Aeromonadaceae	Tolumonas	2	7	0	4	21	0	2	5	0	0	0	0
855	Proteobacteria	Gammaproteobacteria	Aeromonadales	Aeromonadaceae	Zobellella	1	17	0	0	0	0	0	0	0	0	0	0
856	Proteobacteria	Gammaproteobacteria	Aeromonadales	Aeromonadaceae	no_taxon	0	0	0	1	4	0	1	3	0	0	0	0
857	Proteobacteria	Gammaproteobacteria	Aeromonadales	Succinivibrionaceae	Anaerobiospirillum	1	19	0	0	0	0	1	10	0	0	0	0
858	Proteobacteria	Gammaproteobacteria	Aeromonadales	Succinivibrionaceae	Ruminobacter	0	0	0	0	0	0	0	0	0	1	2	0
859	Proteobacteria	Gammaproteobacteria	Alteromonadales	Alteromonadaceae	Aestuariibacter	0	0	0	0	0	0	2	14	0	0	0	0
860	Proteobacteria	Gammaproteobacteria	Alteromonadales	Alteromonadaceae	Alishewanella	2	72	0.01	2	24	0	3	8	0	1	7	0
861	Proteobacteria	Gammaproteobacteria	Alteromonadales	Alteromonadaceae	Alteromonas	0	0	0	1	2	0	3	7	0	0	0	0
862	Proteobacteria	Gammaproteobacteria	Alteromonadales	Alteromonadaceae	Bowmanella	0	0	0	1	2	0	0	0	0	0	0	0
863	Proteobacteria	Gammaproteobacteria	Alteromonadales	Alteromonadaceae	Candidatus Endobugula	0	0	0	0	0	0	1	3	0	0	0	0
864	Proteobacteria	Gammaproteobacteria	Alteromonadales	Alteromonadaceae	Catenovulum	0	0	0	0	0	0	3	29	0	0	0	0
865	Proteobacteria	Gammaproteobacteria	Alteromonadales	Alteromonadaceae	Dasania	1	2	0	1	5	0	0	0	0	0	0	0
866	Proteobacteria	Gammaproteobacteria	Alteromonadales	Alteromonadaceae	Gayadomonas	0	0	0	0	0	0	1	161	0.02	0	0	0
867	Proteobacteria	Gammaproteobacteria	Alteromonadales	Alteromonadaceae	Glaciecola	1	3	0	2	14	0	3	9	0	0	0	0
868	Proteobacteria	Gammaproteobacteria	Alteromonadales	Alteromonadaceae	Haliea	2	15	0	0	0	0	2	13	0	1	3	0
869	Proteobacteria	Gammaproteobacteria	Alteromonadales	Alteromonadaceae	Halioglobus	3	12	0	0	0	0	3	13	0	0	0	0
870	Proteobacteria	Gammaproteobacteria	Alteromonadales	Alteromonadaceae	Marinimicrobium	3	10	0	1	4	0	1	7	0	0	0	0
871	Proteobacteria	Gammaproteobacteria	Alteromonadales	Alteromonadaceae	Marinobacter	6	24	0	4	22	0	9	36	0	0	0	0
872	Proteobacteria	Gammaproteobacteria	Alteromonadales	Alteromonadaceae	Melitea	1	3	0	0	0	0	2	5	0	0	0	0
873	Proteobacteria	Gammaproteobacteria	Alteromonadales	Alteromonadaceae	Microbulbifer	9	40	0.01	2	4	0	8	31	0	2	6	0
874	Proteobacteria	Gammaproteobacteria	Alteromonadales	Alteromonadaceae	Porticoccus	3	16	0	1	3	0	1	5	0	1	3	0
875	Proteobacteria	Gammaproteobacteria	Alteromonadales	Alteromonadaceae	Salinimonas	3	35	0	1	3	0	2	44	0.01	0	0	0
876	Proteobacteria	Gammaproteobacteria	Alteromonadales	Alteromonadaceae	Simiduia	2	8	0	2	13	0	4	31	0	0	0	0
877	Proteobacteria	Gammaproteobacteria	Alteromonadales	Alteromonadaceae	Teredinibacter	1	5	0	0	0	0	0	0	0	0	0	0
878	Proteobacteria	Gammaproteobacteria	Alteromonadales	Alteromonadaceae	Umboniibacter	0	0	0	1	9	0	0	0	0	1	5	0
879	Proteobacteria	Gammaproteobacteria	Alteromonadales	Alteromonadaceae	no_taxon	34	179	0.02	9	82	0.01	30	136	0.02	3	8	0
880	Proteobacteria	Gammaproteobacteria	Alteromonadales	Colwelliaceae	Colwellia	2	10	0	5	151	0.01	10	50	0.01	2	12	0
881	Proteobacteria	Gammaproteobacteria	Alteromonadales	Colwelliaceae	no_taxon	5	136	0.02	3	20	0	5	80	0.01	3	11	0
882	Proteobacteria	Gammaproteobacteria	Alteromonadales	Ferrimonadaceae	Ferrimonas	2	5	0	1	2	0	5	19	0	3	13	0
883	Proteobacteria	Gammaproteobacteria	Alteromonadales	Ferrimonadaceae	Paraferrimonas	0	0	0	0	0	0	1	2	0	0	0	0
884	Proteobacteria	Gammaproteobacteria	Alteromonadales	Idiomarinaceae	Aliidiomarina	0	0	0	0	0	0	3	13	0	0	0	0
885	Proteobacteria	Gammaproteobacteria	Alteromonadales	Idiomarinaceae	Idiomarina	0	0	0	2	10	0	2	8	0	0	0	0
886	Proteobacteria	Gammaproteobacteria	Alteromonadales	Moritellaceae	Paramoritella	0	0	0	1	2	0	2	15	0	0	0	0
887	Proteobacteria	Gammaproteobacteria	Alteromonadales	Pseudoalteromonadaceae	Algicola	0	0	0	1	3	0	4	18	0	0	0	0
888	Proteobacteria	Gammaproteobacteria	Alteromonadales	Pseudoalteromonadaceae	Pseudoalteromonas	2	11	0	5	40	0	1	7	0	1	28	0
889	Proteobacteria	Gammaproteobacteria	Alteromonadales	Pseudoalteromonadaceae	Psychrosphaera	0	0	0	0	0	0	1	3	0	0	0	0
890	Proteobacteria	Gammaproteobacteria	Alteromonadales	Pseudoalteromonadaceae	no_taxon	0	0	0	1	3	0	2	149	0.02	1	2	0
891	Proteobacteria	Gammaproteobacteria	Alteromonadales	Psychromonadaceae	Psychromonas	1	18	0	0	0	0	2	7	0	0	0	0
892	Proteobacteria	Gammaproteobacteria	Alteromonadales	Shewanellaceae	Shewanella	7	218	0.03	27	163	0.02	24	213	0.03	10	78	0.01
893	Proteobacteria	Gammaproteobacteria	Alteromonadales	no_taxon	no_taxon	1	4	0	2	5	0	1	5	0	1	5	0
894	Proteobacteria	Gammaproteobacteria	Chromatiales	Chromatiaceae	Allochromatium	2	5	0	0	0	0	0	0	0	0	0	0
895	Proteobacteria	Gammaproteobacteria	Chromatiales	Chromatiaceae	Nitrosococcus	7	121	0.02	7	74	0.01	7	29	0	4	36	0.01
896	Proteobacteria	Gammaproteobacteria	Chromatiales	Chromatiaceae	Rheinheimera	3	14	0	6	51	0	10	65	0.01	2	7	0
897	Proteobacteria	Gammaproteobacteria	Chromatiales	Chromatiaceae	Thiorhodovibrio	1	2	0	0	0	0	0	0	0	0	0	0
898	Proteobacteria	Gammaproteobacteria	Chromatiales	Ectothiorhodospiraceae	Acidiferrobacter	19	59	0.01	7	43	0	9	110	0.01	5	21	0
899	Proteobacteria	Gammaproteobacteria	Chromatiales	Ectothiorhodospiraceae	Aquisalimonas	0	0	0	0	0	0	0	0	0	2	8	0
900	Proteobacteria	Gammaproteobacteria	Chromatiales	Ectothiorhodospiraceae	Ectothiorhodospira	1	5	0	0	0	0	0	0	0	1	3	0
901	Proteobacteria	Gammaproteobacteria	Chromatiales	Ectothiorhodospiraceae	Natronocella	0	0	0	0	0	0	0	0	0	1	7	0
902	Proteobacteria	Gammaproteobacteria	Chromatiales	Ectothiorhodospiraceae	Thioalkalispira	4	15	0	0	0	0	7	27	0	2	5	0
903	Proteobacteria	Gammaproteobacteria	Chromatiales	Ectothiorhodospiraceae	Thioalkalivibrio	1	3	0	0	0	0	3	29	0	0	0	0
904	Proteobacteria	Gammaproteobacteria	Chromatiales	Ectothiorhodospiraceae	Thiorhodospira	0	0	0	3	14	0	4	104	0.01	1	5	0
905	Proteobacteria	Gammaproteobacteria	Chromatiales	Ectothiorhodospiraceae	no_taxon	0	0	0	0	0	0	1	2	0	5	18	0
906	Proteobacteria	Gammaproteobacteria	Chromatiales	Granulosicoccaceae	Granulosicoccus	3	15	0	0	0	0	10	227	0.03	4	12	0
907	Proteobacteria	Gammaproteobacteria	Chromatiales	Halothiobacillaceae	Halothiobacillus	2	7	0	2	8	0	3	11	0	4	18	0
908	Proteobacteria	Gammaproteobacteria	Chromatiales	Halothiobacillaceae	Thioalkalibacter	0	0	0	0	0	0	1	3	0	0	0	0
909	Proteobacteria	Gammaproteobacteria	Chromatiales	Halothiobacillaceae	Thiofaba	4	16	0	5	48	0	3	10	0	1	3	0
910	Proteobacteria	Gammaproteobacteria	Chromatiales	Halothiobacillaceae	Thiovirga	0	0	0	0	0	0	2	6	0	0	0	0
911	Proteobacteria	Gammaproteobacteria	Chromatiales	Halothiobacillaceae	no_taxon	4	26	0	4	42	0	4	17	0	2	8	0
912	Proteobacteria	Gammaproteobacteria	Enterobacteriales	Enterobacteriaceae	Biostraticola	0	0	0	1	3	0	0	0	0	0	0	0
913	Proteobacteria	Gammaproteobacteria	Enterobacteriales	Enterobacteriaceae	Brenneria	1	3	0	7	40	0	10	61	0.01	5	15	0
914	Proteobacteria	Gammaproteobacteria	Enterobacteriales	Enterobacteriaceae	Buchnera	1	6	0	3	13	0	0	0	0	1	5	0
915	Proteobacteria	Gammaproteobacteria	Enterobacteriales	Enterobacteriaceae	Budvicia	0	0	0	3	13	0	3	16	0	2	10	0
916	Proteobacteria	Gammaproteobacteria	Enterobacteriales	Enterobacteriaceae	Buttiauxella	1	6	0	13	86	0.01	14	128	0.02	6	26	0
917	Proteobacteria	Gammaproteobacteria	Enterobacteriales	Enterobacteriaceae	Candidatus Blochmannia	0	0	0	1	16	0	2	16	0	1	2	0
918	Proteobacteria	Gammaproteobacteria	Enterobacteriales	Enterobacteriaceae	Candidatus Curculioniphilus	2	4	0	0	0	0	3	8	0	2	5	0
919	Proteobacteria	Gammaproteobacteria	Enterobacteriales	Enterobacteriaceae	Candidatus Hamiltonella	2	8	0	1	8	0	1	10	0	2	18	0
920	Proteobacteria	Gammaproteobacteria	Enterobacteriales	Enterobacteriaceae	Candidatus Moranella	0	0	0	2	7	0	1	2	0	0	0	0
921	Proteobacteria	Gammaproteobacteria	Enterobacteriales	Enterobacteriaceae	Candidatus Regiella	1	3	0	0	0	0	1	3	0	0	0	0
922	Proteobacteria	Gammaproteobacteria	Enterobacteriales	Enterobacteriaceae	Candidatus Riesia	0	0	0	0	0	0	1	3	0	0	0	0
923	Proteobacteria	Gammaproteobacteria	Enterobacteriales	Enterobacteriaceae	Candidatus Stammerula	0	0	0	2	13	0	0	0	0	0	0	0
924	Proteobacteria	Gammaproteobacteria	Enterobacteriales	Enterobacteriaceae	Cedecea	3	27	0	16	176	0.02	15	207	0.03	13	91	0.01
925	Proteobacteria	Gammaproteobacteria	Enterobacteriales	Enterobacteriaceae	Citrobacter	25	101	0.01	195	3801	0.36	189	2424	0.31	121	736	0.11
926	Proteobacteria	Gammaproteobacteria	Enterobacteriales	Enterobacteriaceae	Cronobacter	24	71	0.01	79	1744	0.17	76	1228	0.16	54	373	0.06
927	Proteobacteria	Gammaproteobacteria	Enterobacteriales	Enterobacteriaceae	Dickeya	11	43	0.01	44	546	0.05	55	765	0.1	43	466	0.07
928	Proteobacteria	Gammaproteobacteria	Enterobacteriales	Enterobacteriaceae	Edwardsiella	3	7	0	13	141	0.01	14	144	0.02	7	45	0.01
929	Proteobacteria	Gammaproteobacteria	Enterobacteriales	Enterobacteriaceae	Enterobacter	163	1733	0.23	768	13994	1.33	724	9672	1.24	479	3540	0.55
930	Proteobacteria	Gammaproteobacteria	Enterobacteriales	Enterobacteriaceae	Erwinia	5	17	0	46	407	0.04	34	311	0.04	17	106	0.02
931	Proteobacteria	Gammaproteobacteria	Enterobacteriales	Enterobacteriaceae	Ewingella	2	4	0	15	83	0.01	16	123	0.02	8	33	0.01
932	Proteobacteria	Gammaproteobacteria	Enterobacteriales	Enterobacteriaceae	Hafnia	2	8	0	32	192	0.02	39	331	0.04	15	108	0.02
933	Proteobacteria	Gammaproteobacteria	Enterobacteriales	Enterobacteriaceae	Klebsiella	20	84	0.01	128	1857	0.18	126	1592	0.2	90	611	0.09
934	Proteobacteria	Gammaproteobacteria	Enterobacteriales	Enterobacteriaceae	Kluyvera	5	14	0	32	307	0.03	34	560	0.07	29	255	0.04
935	Proteobacteria	Gammaproteobacteria	Enterobacteriales	Enterobacteriaceae	Leminorella	2	6	0	6	37	0	7	81	0.01	5	32	0
936	Proteobacteria	Gammaproteobacteria	Enterobacteriales	Enterobacteriaceae	Lonsdalea	0	0	0	4	10	0	2	5	0	2	5	0
937	Proteobacteria	Gammaproteobacteria	Enterobacteriales	Enterobacteriaceae	Morganella	2	6	0	13	122	0.01	17	165	0.02	12	46	0.01
938	Proteobacteria	Gammaproteobacteria	Enterobacteriales	Enterobacteriaceae	Pantoea	17	52	0.01	292	2493	0.24	236	1813	0.23	123	512	0.08
939	Proteobacteria	Gammaproteobacteria	Enterobacteriales	Enterobacteriaceae	Pectobacterium	15	42	0.01	76	513	0.05	69	670	0.09	47	359	0.06
940	Proteobacteria	Gammaproteobacteria	Enterobacteriales	Enterobacteriaceae	Photorhabdus	0	0	0	6	23	0	11	38	0	2	4	0
941	Proteobacteria	Gammaproteobacteria	Enterobacteriales	Enterobacteriaceae	Plesiomonas	5	17	0	39	185	0.02	37	341	0.04	24	122	0.02
942	Proteobacteria	Gammaproteobacteria	Enterobacteriales	Enterobacteriaceae	Pragia	0	0	0	0	0	0	2	6	0	1	2	0
943	Proteobacteria	Gammaproteobacteria	Enterobacteriales	Enterobacteriaceae	Proteus	0	0	0	3	9	0	4	20	0	1	3	0
944	Proteobacteria	Gammaproteobacteria	Enterobacteriales	Enterobacteriaceae	Providencia	4	9	0	10	80	0.01	15	112	0.01	8	39	0.01
945	Proteobacteria	Gammaproteobacteria	Enterobacteriales	Enterobacteriaceae	Rahnella	4	14	0	43	157	0.01	48	286	0.04	19	65	0.01
946	Proteobacteria	Gammaproteobacteria	Enterobacteriales	Enterobacteriaceae	Raoultella	10	95	0.01	44	497	0.05	47	745	0.1	45	336	0.05
947	Proteobacteria	Gammaproteobacteria	Enterobacteriales	Enterobacteriaceae	Salmonella	48	420	0.06	68	17538	1.67	56	528	0.07	16	81	0.01
948	Proteobacteria	Gammaproteobacteria	Enterobacteriales	Enterobacteriaceae	Serratia	148	892	0.12	251	5113	0.49	251	13767	1.76	210	6440	1
949	Proteobacteria	Gammaproteobacteria	Enterobacteriales	Enterobacteriaceae	Shimwellia	1	3	0	8	129	0.01	7	83	0.01	3	15	0
950	Proteobacteria	Gammaproteobacteria	Enterobacteriales	Enterobacteriaceae	Sodalis	1	2	0	10	51	0	2	11	0	2	8	0
951	Proteobacteria	Gammaproteobacteria	Enterobacteriales	Enterobacteriaceae	Tatumella	7	16	0	82	463	0.04	59	304	0.04	36	152	0.02
952	Proteobacteria	Gammaproteobacteria	Enterobacteriales	Enterobacteriaceae	Thorsellia	1	3	0	0	0	0	1	4	0	0	0	0
953	Proteobacteria	Gammaproteobacteria	Enterobacteriales	Enterobacteriaceae	Trabulsiella	3	9	0	12	382	0.04	10	90	0.01	4	17	0
954	Proteobacteria	Gammaproteobacteria	Enterobacteriales	Enterobacteriaceae	Xenorhabdus	7	20	0	16	76	0.01	18	144	0.02	17	86	0.01
955	Proteobacteria	Gammaproteobacteria	Enterobacteriales	Enterobacteriaceae	Yersinia	1	17	0	27	152	0.01	36	222	0.03	24	86	0.01
956	Proteobacteria	Gammaproteobacteria	Enterobacteriales	Enterobacteriaceae	no_taxon	301	1717	0.23	608	21168	2.01	597	18950	2.43	524	5509	0.85
957	Proteobacteria	Gammaproteobacteria	Legionellales	Coxiellaceae	Aquicella	1	2	0	1	11	0	1	6	0	2	5	0
958	Proteobacteria	Gammaproteobacteria	Legionellales	Coxiellaceae	Coxiella	1	5	0	1	2	0	4	15	0	3	7	0
959	Proteobacteria	Gammaproteobacteria	Legionellales	Coxiellaceae	no_taxon	2	5	0	1	2	0	2	10	0	0	0	0
960	Proteobacteria	Gammaproteobacteria	Legionellales	Legionellaceae	Legionella	1	3	0	0	0	0	1	12	0	1	3	0
961	Proteobacteria	Gammaproteobacteria	Legionellales	Legionellaceae	no_taxon	0	0	0	0	0	0	1	2	0	0	0	0
962	Proteobacteria	Gammaproteobacteria	Methylococcales	Crenotrichaceae	Crenothrix	0	0	0	0	0	0	1	3	0	0	0	0
963	Proteobacteria	Gammaproteobacteria	Methylococcales	Methylococcaceae	Methylocaldum	5	26	0	1	2	0	2	8	0	2	6	0
964	Proteobacteria	Gammaproteobacteria	Methylococcales	Methylococcaceae	Methylococcus	0	0	0	0	0	0	1	2	0	0	0	0
965	Proteobacteria	Gammaproteobacteria	Methylococcales	Methylococcaceae	Methylomarinum	1	2	0	0	0	0	0	0	0	0	0	0
966	Proteobacteria	Gammaproteobacteria	Methylococcales	Methylococcaceae	Methylomicrobium	0	0	0	1	3	0	1	3	0	0	0	0
967	Proteobacteria	Gammaproteobacteria	Methylococcales	Methylococcaceae	Methylomonas	0	0	0	0	0	0	2	5	0	0	0	0
968	Proteobacteria	Gammaproteobacteria	Methylococcales	Methylococcaceae	Methylosarcina	0	0	0	0	0	0	1	7	0	0	0	0
969	Proteobacteria	Gammaproteobacteria	Methylococcales	Methylococcaceae	Methylosphaera	0	0	0	0	0	0	1	10	0	0	0	0
970	Proteobacteria	Gammaproteobacteria	Methylococcales	Methylococcaceae	no_taxon	0	0	0	0	0	0	2	26	0	0	0	0
971	Proteobacteria	Gammaproteobacteria	Methylococcales	no_taxon	no_taxon	1	6	0	0	0	0	14	177	0.02	2	5	0
972	Proteobacteria	Gammaproteobacteria	Oceanospirillales	Alcanivoracaceae	Alcanivorax	3	30	0	2	18	0	5	45	0.01	4	18	0
973	Proteobacteria	Gammaproteobacteria	Oceanospirillales	Alcanivoracaceae	Kangiella	3	20	0	2	8	0	6	4006	0.51	1	4	0
974	Proteobacteria	Gammaproteobacteria	Oceanospirillales	Hahellaceae	Endozoicomonas	3	15	0	12	33	0	11	51	0.01	3	8	0
975	Proteobacteria	Gammaproteobacteria	Oceanospirillales	Hahellaceae	Hahella	0	0	0	1	2	0	2	13	0	2	5	0
976	Proteobacteria	Gammaproteobacteria	Oceanospirillales	Hahellaceae	Kistimonas	1	3	0	0	0	0	0	0	0	1	6	0
977	Proteobacteria	Gammaproteobacteria	Oceanospirillales	Hahellaceae	Zooshikella	1	5	0	1	2	0	2	13	0	0	0	0
978	Proteobacteria	Gammaproteobacteria	Oceanospirillales	Halomonadaceae	Carnimonas	0	0	0	0	0	0	0	0	0	1	3	0
979	Proteobacteria	Gammaproteobacteria	Oceanospirillales	Halomonadaceae	Chromohalobacter	1	9	0	1	15	0	2	7	0	0	0	0
980	Proteobacteria	Gammaproteobacteria	Oceanospirillales	Halomonadaceae	Cobetia	3	8	0	15	682	0.06	3	6	0	0	0	0
981	Proteobacteria	Gammaproteobacteria	Oceanospirillales	Halomonadaceae	Halomonas	2	5	0	13	45	0	5	59	0.01	2	19	0
982	Proteobacteria	Gammaproteobacteria	Oceanospirillales	Halomonadaceae	Kushneria	0	0	0	0	0	0	2	18	0	0	0	0
983	Proteobacteria	Gammaproteobacteria	Oceanospirillales	Halomonadaceae	Salinicola	0	0	0	0	0	0	2	17	0	1	4	0
984	Proteobacteria	Gammaproteobacteria	Oceanospirillales	Halomonadaceae	Zymobacter	1	4	0	0	0	0	1	3	0	0	0	0
985	Proteobacteria	Gammaproteobacteria	Oceanospirillales	Litoricolaceae	Litoricola	1	2	0	1	3	0	2	11	0	0	0	0
986	Proteobacteria	Gammaproteobacteria	Oceanospirillales	Oceanospirillaceae	Amphritea	0	0	0	1	3	0	0	0	0	1	2	0
987	Proteobacteria	Gammaproteobacteria	Oceanospirillales	Oceanospirillaceae	Litoribacillus	0	0	0	0	0	0	1	3	0	0	0	0
988	Proteobacteria	Gammaproteobacteria	Oceanospirillales	Oceanospirillaceae	Marinobacterium	5	20	0	5	11	0	12	34	0	3	9	0
989	Proteobacteria	Gammaproteobacteria	Oceanospirillales	Oceanospirillaceae	Marinomonas	4	39	0.01	2	14	0	5	16	0	1	3	0
990	Proteobacteria	Gammaproteobacteria	Oceanospirillales	Oceanospirillaceae	Marinospirillum	0	0	0	0	0	0	3	52	0.01	1	3	0
991	Proteobacteria	Gammaproteobacteria	Oceanospirillales	Oceanospirillaceae	Neptuniibacter	0	0	0	0	0	0	1	2	0	1	6	0
992	Proteobacteria	Gammaproteobacteria	Oceanospirillales	Oceanospirillaceae	Neptunomonas	0	0	0	0	0	0	3	17	0	0	0	0
993	Proteobacteria	Gammaproteobacteria	Oceanospirillales	Oceanospirillaceae	Nitrincola	6	39	0.01	1	3	0	5	17	0	1	3	0
994	Proteobacteria	Gammaproteobacteria	Oceanospirillales	Oceanospirillaceae	Oceaniserpentilla	0	0	0	0	0	0	1	5	0	0	0	0
995	Proteobacteria	Gammaproteobacteria	Oceanospirillales	Oceanospirillaceae	Oceanobacter	0	0	0	0	0	0	2	13	0	1	2	0
996	Proteobacteria	Gammaproteobacteria	Oceanospirillales	Oceanospirillaceae	Oceanospirillum	0	0	0	1	6	0	0	0	0	1	2	0
997	Proteobacteria	Gammaproteobacteria	Oceanospirillales	Oceanospirillaceae	Pseudospirillum	17	115	0.02	4	28	0	9	46	0.01	6	27	0
998	Proteobacteria	Gammaproteobacteria	Oceanospirillales	Oceanospirillaceae	Reinekea	0	0	0	0	0	0	4	33	0	0	0	0
999	Proteobacteria	Gammaproteobacteria	Oceanospirillales	Oceanospirillaceae	no_taxon	0	0	0	2	5	0	3	26	0	1	4	0
1000	Proteobacteria	Gammaproteobacteria	Oceanospirillales	Oleiphilaceae	Oleiphilus	0	0	0	4	27	0	3	22	0	2	5	0
1001	Proteobacteria	Gammaproteobacteria	Oceanospirillales	no_taxon	no_taxon	16	75	0.01	5	13	0	13	85	0.01	5	28	0
1002	Proteobacteria	Gammaproteobacteria	Orbales	Orbaceae	Gilliamella	0	0	0	3	17	0	0	0	0	0	0	0
1003	Proteobacteria	Gammaproteobacteria	Orbales	Orbaceae	no_taxon	1	52	0.01	0	0	0	1	24	0	0	0	0
1004	Proteobacteria	Gammaproteobacteria	Pasteurellales	Pasteurellaceae	Actinobacillus	0	0	0	10	172	0.02	3	7	0	1	2	0
1005	Proteobacteria	Gammaproteobacteria	Pasteurellales	Pasteurellaceae	Avibacterium	0	0	0	0	0	0	1	2	0	0	0	0
1006	Proteobacteria	Gammaproteobacteria	Pasteurellales	Pasteurellaceae	Bibersteinia	0	0	0	4	82	0.01	1	4	0	0	0	0
1007	Proteobacteria	Gammaproteobacteria	Pasteurellales	Pasteurellaceae	Haemophilus	11	83	0.01	45	453	0.04	37	270	0.03	16	69	0.01
1008	Proteobacteria	Gammaproteobacteria	Pasteurellales	Pasteurellaceae	Mannheimia	0	0	0	0	0	0	1	3	0	0	0	0
1009	Proteobacteria	Gammaproteobacteria	Pasteurellales	Pasteurellaceae	Pasteurella	0	0	0	2	27	0	0	0	0	0	0	0
1010	Proteobacteria	Gammaproteobacteria	Pasteurellales	Pasteurellaceae	no_taxon	0	0	0	4	45	0	1	3	0	2	10	0
1011	Proteobacteria	Gammaproteobacteria	Pseudomonadales	Moraxellaceae	Acinetobacter	1109	15973	2.11	1162	25210	2.4	1069	19967	2.56	811	8421	1.31
1012	Proteobacteria	Gammaproteobacteria	Pseudomonadales	Moraxellaceae	Alkanindiges	31	207	0.03	16	67	0.01	10	52	0.01	22	175	0.03
1013	Proteobacteria	Gammaproteobacteria	Pseudomonadales	Moraxellaceae	Enhydrobacter	12	53	0.01	14	109	0.01	24	645	0.08	24	1854	0.29
1014	Proteobacteria	Gammaproteobacteria	Pseudomonadales	Moraxellaceae	Moraxella	16	202	0.03	10	61	0.01	34	143	0.02	25	203	0.03
1015	Proteobacteria	Gammaproteobacteria	Pseudomonadales	Moraxellaceae	Perlucidibaca	12	83	0.01	7	41	0	9	42	0.01	4	19	0
1016	Proteobacteria	Gammaproteobacteria	Pseudomonadales	Moraxellaceae	Psychrobacter	7	95	0.01	5	39	0	13	74	0.01	12	96	0.01
1017	Proteobacteria	Gammaproteobacteria	Pseudomonadales	Moraxellaceae	no_taxon	13	93	0.01	12	243	0.02	16	232	0.03	14	325	0.05
1018	Proteobacteria	Gammaproteobacteria	Pseudomonadales	Pseudomonadaceae	Azomonas	4	15	0	6	36	0	7	55	0.01	3	9	0
1019	Proteobacteria	Gammaproteobacteria	Pseudomonadales	Pseudomonadaceae	Azorhizophilus	1	3	0	1	3	0	2	6	0	0	0	0
1020	Proteobacteria	Gammaproteobacteria	Pseudomonadales	Pseudomonadaceae	Azotobacter	14	80	0.01	26	230	0.02	28	284	0.04	4	11	0
1021	Proteobacteria	Gammaproteobacteria	Pseudomonadales	Pseudomonadaceae	Cellvibrio	21	204	0.03	1	4	0	3	21	0	0	0	0
1022	Proteobacteria	Gammaproteobacteria	Pseudomonadales	Pseudomonadaceae	Pseudomonas	1946	25303	3.34	1895	26220	2.49	2475	48653	6.23	836	5184	0.8
1023	Proteobacteria	Gammaproteobacteria	Pseudomonadales	Pseudomonadaceae	no_taxon	51	1033	0.14	37	1175	0.11	60	1227	0.16	28	177	0.03
1024	Proteobacteria	Gammaproteobacteria	Salinisphaerales	Salinisphaeraceae	Salinisphaera	7	89	0.01	0	0	0	14	6479	0.83	0	0	0
1025	Proteobacteria	Gammaproteobacteria	Salinisphaerales	Salinisphaeraceae	no_taxon	0	0	0	0	0	0	2	227	0.03	3	25	0
1026	Proteobacteria	Gammaproteobacteria	Thiotrichales	Piscirickettsiaceae	Cycloclasticus	0	0	0	0	0	0	1	2	0	1	2	0
1027	Proteobacteria	Gammaproteobacteria	Thiotrichales	Piscirickettsiaceae	Methylophaga	5	61	0.01	0	0	0	8	39	0	1	38	0.01
1028	Proteobacteria	Gammaproteobacteria	Thiotrichales	Piscirickettsiaceae	Thioalkalimicrobium	0	0	0	0	0	0	3	8	0	0	0	0
1029	Proteobacteria	Gammaproteobacteria	Thiotrichales	Piscirickettsiaceae	Thiomicrospira	0	0	0	0	0	0	3	10	0	0	0	0
1030	Proteobacteria	Gammaproteobacteria	Thiotrichales	Piscirickettsiaceae	no_taxon	6	25	0	1	3	0	8	51	0.01	1	5	0
1031	Proteobacteria	Gammaproteobacteria	Thiotrichales	Thiotrichaceae	Achromatium	0	0	0	0	0	0	0	0	0	1	3	0
1032	Proteobacteria	Gammaproteobacteria	Thiotrichales	Thiotrichaceae	Beggiatoa	3	30	0	1	5	0	1	16	0	0	0	0
1033	Proteobacteria	Gammaproteobacteria	Thiotrichales	Thiotrichaceae	Candidatus Marithrix	0	0	0	1	42	0	0	0	0	0	0	0
1034	Proteobacteria	Gammaproteobacteria	Thiotrichales	Thiotrichaceae	Candidatus Parabeggiatoa	0	0	0	1	2	0	0	0	0	0	0	0
1035	Proteobacteria	Gammaproteobacteria	Thiotrichales	Thiotrichaceae	Methylohalomonas	0	0	0	0	0	0	2	15	0	0	0	0
1036	Proteobacteria	Gammaproteobacteria	Thiotrichales	Thiotrichaceae	Thiothrix	6	18	0	2	5	0	5	15	0	2	7	0
1037	Proteobacteria	Gammaproteobacteria	Thiotrichales	Thiotrichaceae	no_taxon	5	13	0	1	2	0	28	410	0.05	1	3	0
1038	Proteobacteria	Gammaproteobacteria	Thiotrichales	no_taxon	Candidatus Endoecteinascidia	1	3	0	1	6	0	0	0	0	0	0	0
1039	Proteobacteria	Gammaproteobacteria	Vibrionales	Vibrionaceae	Catenococcus	0	0	0	1	3	0	1	3	0	0	0	0
1040	Proteobacteria	Gammaproteobacteria	Vibrionales	Vibrionaceae	Enterovibrio	1	3	0	2	6	0	1	2	0	1	2	0
1041	Proteobacteria	Gammaproteobacteria	Vibrionales	Vibrionaceae	Grimontia	0	0	0	0	0	0	1	2	0	0	0	0
1042	Proteobacteria	Gammaproteobacteria	Vibrionales	Vibrionaceae	Photobacterium	1	3	0	4	17	0	8	32	0	5	16	0
1043	Proteobacteria	Gammaproteobacteria	Vibrionales	Vibrionaceae	Vibrio	12	149	0.02	49	250	0.02	74	355	0.05	31	158	0.02
1044	Proteobacteria	Gammaproteobacteria	Vibrionales	Vibrionaceae	no_taxon	0	0	0	4	22	0	3	15	0	1	2	0
1045	Proteobacteria	Gammaproteobacteria	Xanthomonadales	Xanthomonadaceae	Aquimonas	7	168	0.02	7	282	0.03	2	41	0.01	3	131	0.02
1046	Proteobacteria	Gammaproteobacteria	Xanthomonadales	Xanthomonadaceae	Arenimonas	59	388	0.05	78	598	0.06	21	88	0.01	22	92	0.01
1047	Proteobacteria	Gammaproteobacteria	Xanthomonadales	Xanthomonadaceae	Dokdonella	32	212	0.03	47	476	0.05	9	56	0.01	14	70	0.01
1048	Proteobacteria	Gammaproteobacteria	Xanthomonadales	Xanthomonadaceae	Dyella	0	0	0	18	72	0.01	1	3	0	0	0	0
1049	Proteobacteria	Gammaproteobacteria	Xanthomonadales	Xanthomonadaceae	Frateuria	0	0	0	1	5	0	0	0	0	0	0	0
1050	Proteobacteria	Gammaproteobacteria	Xanthomonadales	Xanthomonadaceae	Luteibacter	2	5	0	5	31	0	6	21	0	1	5	0
1051	Proteobacteria	Gammaproteobacteria	Xanthomonadales	Xanthomonadaceae	Luteimonas	47	1180	0.16	66	4323	0.41	33	328	0.04	34	288	0.04
1052	Proteobacteria	Gammaproteobacteria	Xanthomonadales	Xanthomonadaceae	Lysobacter	159	3221	0.43	170	6030	0.57	107	1135	0.15	106	844	0.13
1053	Proteobacteria	Gammaproteobacteria	Xanthomonadales	Xanthomonadaceae	Metallibacterium	1	15	0	1	3	0	0	0	0	0	0	0
1054	Proteobacteria	Gammaproteobacteria	Xanthomonadales	Xanthomonadaceae	Panacagrimonas	0	0	0	1	2	0	0	0	0	0	0	0
1055	Proteobacteria	Gammaproteobacteria	Xanthomonadales	Xanthomonadaceae	Pseudofulvimonas	2	123	0.02	10	165	0.02	0	0	0	1	22	0
1056	Proteobacteria	Gammaproteobacteria	Xanthomonadales	Xanthomonadaceae	Pseudoxanthomonas	59	812	0.11	89	3745	0.36	65	422	0.05	39	250	0.04
1057	Proteobacteria	Gammaproteobacteria	Xanthomonadales	Xanthomonadaceae	Rhodanobacter	15	449	0.06	46	505	0.05	7	24	0	12	162	0.03
1058	Proteobacteria	Gammaproteobacteria	Xanthomonadales	Xanthomonadaceae	Rudaea	1	2	0	5	82	0.01	1	6	0	1	5	0
1059	Proteobacteria	Gammaproteobacteria	Xanthomonadales	Xanthomonadaceae	Silanimonas	9	71	0.01	13	82	0.01	1	4	0	2	7	0
1060	Proteobacteria	Gammaproteobacteria	Xanthomonadales	Xanthomonadaceae	Stenotrophomonas	323	3516	0.46	421	77289	7.35	363	10842	1.39	366	5258	0.82
1061	Proteobacteria	Gammaproteobacteria	Xanthomonadales	Xanthomonadaceae	Thermomonas	90	1348	0.18	98	4688	0.45	71	835	0.11	62	411	0.06
1062	Proteobacteria	Gammaproteobacteria	Xanthomonadales	Xanthomonadaceae	Xanthomonas	68	684	0.09	78	2836	0.27	33	399	0.05	31	198	0.03
1063	Proteobacteria	Gammaproteobacteria	Xanthomonadales	Xanthomonadaceae	Xylella	12	190	0.03	14	1236	0.12	9	57	0.01	9	46	0.01
1064	Proteobacteria	Gammaproteobacteria	Xanthomonadales	Xanthomonadaceae	no_taxon	75	4783	0.63	95	3272	0.31	37	455	0.06	45	1001	0.16
1065	Proteobacteria	Gammaproteobacteria	Xanthomonadales	no_taxon	Hydrocarboniphaga	0	0	0	0	0	0	0	0	0	1	3	0
1066	Proteobacteria	Gammaproteobacteria	Xanthomonadales	no_taxon	Nevskia	2	24	0	2	11	0	1	2	0	0	0	0
1067	Proteobacteria	Gammaproteobacteria	Xanthomonadales	no_taxon	Solimonas	1	2	0	0	0	0	0	0	0	0	0	0
1068	Proteobacteria	Gammaproteobacteria	Xanthomonadales	no_taxon	Steroidobacter	1	4	0	0	0	0	2	61	0.01	0	0	0
1069	Proteobacteria	Gammaproteobacteria	Xanthomonadales	no_taxon	no_taxon	115	1491	0.2	17	231	0.02	18	238	0.03	128	1551	0.24
1070	Proteobacteria	Gammaproteobacteria	no_taxon	no_taxon	Alkalimonas	0	0	0	3	26	0	3	37	0	2	6	0
1071	Proteobacteria	Gammaproteobacteria	no_taxon	no_taxon	Arenicella	2	12	0	0	0	0	3	13	0	1	5	0
1072	Proteobacteria	Gammaproteobacteria	no_taxon	no_taxon	Gallaecimonas	1	2	0	0	0	0	2	12	0	0	0	0
1073	Proteobacteria	Gammaproteobacteria	no_taxon	no_taxon	Marinicella	4	14	0	6	25	0	27	476	0.06	5	14	0
1074	Proteobacteria	Gammaproteobacteria	no_taxon	no_taxon	Methylonatrum	0	0	0	0	0	0	0	0	0	1	4	0
1075	Proteobacteria	Gammaproteobacteria	no_taxon	no_taxon	Sedimenticola	0	0	0	0	0	0	1	5	0	1	2	0
1076	Proteobacteria	Gammaproteobacteria	no_taxon	no_taxon	Thiohalomonas	0	0	0	0	0	0	0	0	0	1	2	0
1077	Proteobacteria	Gammaproteobacteria	no_taxon	no_taxon	Thiohalophilus	2	9	0	0	0	0	3	16	0	0	0	0
1078	Proteobacteria	Gammaproteobacteria	no_taxon	no_taxon	Thioprofundum	0	0	0	0	0	0	0	0	0	1	9	0
1079	Proteobacteria	Gammaproteobacteria	no_taxon	no_taxon	no_taxon	87	1140	0.15	77	1416	0.13	95	2085	0.27	71	704	0.11
1080	Proteobacteria	Zetaproteobacteria	Mariprofundales	Mariprofundaceae	Mariprofundus	10	337	0.04	4	33	0	6	77	0.01	5	18	0
1081	Proteobacteria	no_taxon	no_taxon	no_taxon	Candidatus Thiobios	0	0	0	0	0	0	1	2	0	0	0	0
1082	Proteobacteria	no_taxon	no_taxon	no_taxon	no_taxon	43	340	0.04	22	346	0.03	33	383	0.05	22	144	0.02
1083	RF3	no_taxon	no_taxon	no_taxon	no_taxon	1	6	0	0	0	0	0	0	0	0	0	0
1084	RsaHF231	no_taxon	no_taxon	no_taxon	no_taxon	1	2	0	0	0	0	0	0	0	0	0	0
1085	SM2F11	no_taxon	no_taxon	no_taxon	no_taxon	0	0	0	1	6	0	0	0	0	0	0	0
1086	Spirochaetes	no_taxon	Spirochaetales	Spirochaetaceae	Spirochaeta	0	0	0	2	16	0	2	31	0	1	9	0
1087	Spirochaetes	no_taxon	Spirochaetales	Spirochaetaceae	no_taxon	1	6	0	3	163	0.02	0	0	0	1	8	0
1088	Spirochaetes	no_taxon	no_taxon	no_taxon	no_taxon	1	2	0	1	3	0	2	9	0	0	0	0
1089	Synergistetes	Synergistia	Synergistales	Synergistaceae	Cloacibacillus	0	0	0	1	3	0	1	13	0	0	0	0
1090	Synergistetes	Synergistia	Synergistales	Synergistaceae	Thermovirga	0	0	0	1	2	0	1	2	0	0	0	0
1091	Synergistetes	Synergistia	Synergistales	Synergistaceae	no_taxon	3	16	0	2	59	0.01	4	20	0	3	6	0
1092	Tenericutes	Mollicutes	Haloplasmatales	Haloplasmataceae	Haloplasma	6	88	0.01	0	0	0	1	24	0	2	12	0
1093	Tenericutes	Mollicutes	Mycoplasmatales	Mycoplasmataceae	no_taxon	1	29	0	0	0	0	0	0	0	1	8	0
1094	Tenericutes	Mollicutes	no_taxon	no_taxon	no_taxon	1	55	0.01	0	0	0	0	0	0	1	7	0
1095	Thermotogae	Thermotogae	Thermotogales	Thermotogaceae	no_taxon	3	69	0.01	1	2	0	1	9	0	1	61	0.01
1096	Verrucomicrobia	Spartobacteria	no_taxon	no_taxon	no_taxon	1	22	0	0	0	0	1	12	0	1	13	0
1097	Verrucomicrobia	Verrucomicrobiae	Verrucomicrobiales	Verrucomicrobiaceae	Akkermansia	1	12	0	1	4	0	2	103	0.01	0	0	0
1098	Verrucomicrobia	Verrucomicrobiae	Verrucomicrobiales	Verrucomicrobiaceae	Haloferula	15	409	0.05	0	0	0	0	0	0	0	0	0
1099	Verrucomicrobia	Verrucomicrobiae	Verrucomicrobiales	Verrucomicrobiaceae	Luteolibacter	3	24	0	0	0	0	0	0	0	0	0	0
1100	Verrucomicrobia	Verrucomicrobiae	Verrucomicrobiales	Verrucomicrobiaceae	Roseibacillus	4	19	0	0	0	0	0	0	0	0	0	0
1101	Verrucomicrobia	Verrucomicrobiae	Verrucomicrobiales	Verrucomicrobiaceae	no_taxon	5	42	0.01	0	0	0	0	0	0	0	0	0
1102	Verrucomicrobia	Verrucomicrobiae	Verrucomicrobiales	no_taxon	no_taxon	1	2	0	0	0	0	0	0	0	0	0	0
1103	Verrucomicrobia	no_taxon	no_taxon	no_taxon	no_taxon	3	24	0	2	40	0	0	0	0	0	0	0
1104	aquifer1	no_taxon	no_taxon	no_taxon	no_taxon	3	67	0.01	2	17	0	2	7	0	0	0	0
1105	aquifer2	no_taxon	no_taxon	no_taxon	no_taxon	1	5	0	0	0	0	0	0	0	0	0	0
1106	candidate division Candidate division BRC1	no_taxon	no_taxon	no_taxon	no_taxon	1	26	0	0	0	0	16	8589	1.1	0	0	0
1107	candidate division Candidate division TM7	no_taxon	no_taxon	no_taxon	no_taxon	1	33	0	0	0	0	1	30	0	0	0	0
1108	candidate division Candidate division WS3	no_taxon	no_taxon	no_taxon	no_taxon	0	0	0	0	0	0	2	8	0	2	6	0
1109	candidate division TM6	no_taxon	no_taxon	no_taxon	no_taxon	1	7	0	1	18	0	0	0	0	1	2	0
1110	no_taxon	no_taxon	no_taxon	no_taxon	no_taxon	49	2724	0.36	35	1746	0.17	36	7280	0.93	37	470	0.07
